# Supplementary material for: Oligonucleotide genetics for Pseudomonas aeruginosa enables high throughput hypomorph screening
Source: bioRxiv. 2026 May 20:2026.05.19.726351. Preprint. [Version 1] doi: 10.64898/2026.05.19.726351 (PMC13228577; doi:10.64898/2026.05.19.726351)
Supplement: Supplement 2 [file media-2.zip]

Archive with 8 entries (8 files):
- PA_ORBIT_oligos.csv
- __MACOSX/._PA_ORBIT_oligos.csv
- PA_ORBIT_pooled_degron_targets_oligos.csv
- __MACOSX/._PA_ORBIT_pooled_degron_targets_oligos.csv
- PA_ORBIT_supp_HT_degron_edgeR_FC.csv
- __MACOSX/._PA_ORBIT_supp_HT_degron_edgeR_FC.csv
- PA_ORBIT_supp_HT_degron_perfect_counts.csv
- __MACOSX/._PA_ORBIT_supp_HT_degron_perfect_counts.csv
