# Supplementary material for: Oligonucleotide genetics for Pseudomonas aeruginosa enables high throughput hypomorph screening
Source: bioRxiv. 2026 May 20:2026.05.19.726351. Preprint. [Version 1] doi: 10.64898/2026.05.19.726351 (PMC13228577; doi:10.64898/2026.05.19.726351)
Supplement: Supplement 2 [file media-2.zip › PA_ORBIT_supp_HT_degron_edgeR_FC.csv]

gene_degron	gene_name	degron	logFC	logCPM	F	PValue	FDR	test	condition	t0
infB_ASV	infB	ASV	-0.5801815116833299	14.702926336798358	107.87886697516167	1.1331798493896393e-7	7.400394923480978e-6	LB_t0	LB	t0
rpoD_stop	rpoD	stop	-0.7248572148219252	13.366259586312445	103.58440079062834	1.436969888054559e-7	7.400394923480978e-6	LB_t0	LB	t0
nrdA_ASV	nrdA	ASV	-4.678302508836512	5.586206263932949	111.93680413953868	2.411556772722649e-7	8.279678253014428e-6	LB_t0	LB	t0
lptE_LAA	lptE	LAA	-1.6726333180349606	8.805195114273753	87.4267425882792	3.968943311539816e-7	1.0220029027215026e-5	LB_t0	LB	t0
purA_ASV	purA	ASV	0.48284809385049554	15.132499380920956	61.26079938224358	2.7983134157177232e-6	5.76452563637851e-5	LB_t0	LB	t0
rho_stop	rho	stop	-0.6267282643391688	13.104580845522579	57.878704835626124	3.807238216783206e-6	6.535758938811171e-5	LB_t0	LB	t0
purA_stop	purA	stop	0.4214923379832696	16.30097848585838	52.44383098379434	6.451835432170178e-6	9.493414993050404e-5	LB_t0	LB	t0
gyrB_ASV	gyrB	ASV	-0.5618838723926769	15.893628210890126	50.27259943449593	8.066195940441085e-6	1.0385227273317897e-4	LB_t0	LB	t0
etfA_ASV	etfA	ASV	0.5884071841991282	14.385767684506977	46.429843007089595	1.2216527339306712e-5	1.3981136843873237e-4	LB_t0	LB	t0
infB_stop	infB	stop	-0.3316839683295899	14.954280965899729	43.787899048812534	1.6517319303538743e-5	1.7012838882644906e-4	LB_t0	LB	t0
rpoH_stop	rpoH	stop	0.45976591956726176	17.296612456086283	42.191243246333855	1.996007437405339e-5	1.8689887822977264e-4	LB_t0	LB	t0
rpoH_LAA	rpoH	LAA	1.5790072203512082	5.2681894251577885	41.32300343780287	2.2978953964565138e-5	1.8831592339239742e-4	LB_t0	LB	t0
rpoN_LVA	rpoN	LVA	-4.3714294463563785	4.195206342072271	31.381496870186783	2.3768029166030742e-5	1.8831592339239742e-4	LB_t0	LB	t0
rpoH_ASV	rpoH	ASV	0.4760351284879185	17.116386165234896	38.49703049670462	3.1633316300970855e-5	2.327308270714284e-4	LB_t0	LB	t0
accA_ASV	accA	ASV	0.45297430820568113	12.611724896220503	35.35892315999949	4.807918626687497e-5	3.301437456992081e-4	LB_t0	LB	t0
rpoC_ASV	rpoC	ASV	-0.3772734137479423	13.785883499309696	32.53867243611631	7.178524112679505e-5	4.6211748975374316e-4	LB_t0	LB	t0
gyrB_stop	gyrB	stop	-0.35528210033448354	16.550716456539305	32.01278565718158	7.757532282899841e-5	4.7001519125804917e-4	LB_t0	LB	t0
lpdG_stop	lpdG	stop	0.3100096417348152	13.37186445861654	31.347365013700703	8.569170659608147e-5	4.903469877442439e-4	LB_t0	LB	t0
asd_stop	asd	stop	1.6216569330631585	3.96394409881886	26.56662518464326	1.0424838542125605e-4	5.651359841257565e-4	LB_t0	LB	t0
purA_LAA	purA	LAA	1.7425160480979427	3.745962467654232	24.42978055396757	1.2412736356217895e-4	6.392559223452216e-4	LB_t0	LB	t0
rpoN_LAA	rpoN	LAA	-3.8552410456798683	4.320224495141289	22.932604514051143	1.3470383684745783e-4	6.606902473946741e-4	LB_t0	LB	t0
lpdG_ASV	lpdG	ASV	0.38236003759406245	13.616949621556513	27.59434745907482	1.5487880127758918e-4	7.251143877996221e-4	LB_t0	LB	t0
adk_ASV	adk	ASV	0.5969883305415022	12.672710357521897	25.543582817701356	2.193348127925804e-4	9.822385094624254e-4	LB_t0	LB	t0
nrdB_LVA	nrdB	LVA	-1.5400009790429356	4.131166945548538	21.545838882837767	2.8479311692009045e-4	0.0012222371267820548	LB_t0	LB	t0
asd_ASV	asd	ASV	1.7831637335878474	4.806344079677097	22.14758083963798	3.65271929658056e-4	0.0015049203501911908	LB_t0	LB	t0
acnB_ASV	acnB	ASV	0.9264292360871309	10.23562567035625	22.52121552047864	3.801142257111901e-4	0.0015058371249327916	LB_t0	LB	t0
nrdB_ASV	nrdB	ASV	-0.217931621443451	15.62031605359664	18.83148091990841	7.982970335580491e-4	0.003045355350239965	LB_t0	LB	t0
lptE_LVA	lptE	LVA	-1.462217699834916	8.008743060896578	20.435485214188567	8.483392317218645e-4	0.003120676459548287	LB_t0	LB	t0
purA_LVA	purA	LVA	1.5784668712551158	3.4566382916286136	15.650847271654388	8.828448761727032e-4	0.0031356214567513255	LB_t0	LB	t0
nrdB_stop	nrdB	stop	0.25713816897401764	15.688577369887295	17.98970061000775	9.577500657111799e-4	0.003288275225608384	LB_t0	LB	t0
rpoC_stop	rpoC	stop	-0.260173481400439	14.783486423837175	17.165626955591474	0.0011506199981401021	0.003823027735755823	LB_t0	LB	t0
parC_ASV	parC	ASV	1.2910082681424195	6.396856479387453	16.521884590339496	0.0013433010674726697	0.0043237503109276555	LB_t0	LB	t0
rne_LVA	rne	LVA	-0.4436664815276147	11.261212992764804	15.063679776537152	0.0018848066421650728	0.0057437435109551896	LB_t0	LB	t0
accA_LAA	accA	LAA	3.7240260384434514	1.070988937281769	13.349280718472864	0.0018959930036162762	0.0057437435109551896	LB_t0	LB	t0
gyrA_ASV	gyrA	ASV	-1.7997869506096607	5.776118800425053	13.704014426204019	0.002494443908595646	0.007340792073867187	LB_t0	LB	t0
yidC_ASV	yidC	ASV	0.25046112599515563	11.971943729562772	13.341917835558792	0.002912331327985462	0.008294392407214626	LB_t0	LB	t0
rpoH_LVA	rpoH	LVA	1.0831101608038896	4.835307194979528	13.13347158535545	0.00297953902006739	0.008294392407214626	LB_t0	LB	t0
gyrB_LAA	gyrB	LAA	0.849853878765811	4.315147376763308	10.323637742158674	0.006327822422446549	0.017151729197684068	LB_t0	LB	t0
topA_ASV	topA	ASV	0.4471302076175479	10.42589013782137	8.914601543090756	0.01050173123648753	0.027735341470723474	LB_t0	LB	t0
grpE_LVA	grpE	LVA	-1.8543754945670108	5.122668427079388	8.692381457409509	0.011338602227671557	0.02919690073625426	LB_t0	LB	t0
dnaQ_ASV	dnaQ	ASV	0.9981172889972182	8.447263477563697	7.92257685663641	0.014590906569101156	0.036612365767271296	LB_t0	LB	t0
accA_stop	accA	stop	0.5094038620592345	11.401562613312686	7.854321155578583	0.014929314196363052	0.036612365767271296	LB_t0	LB	t0
purB_ASV	purB	ASV	0.7107479340530881	8.730866257300073	7.576787401836196	0.016429737401201506	0.03935495237962221	LB_t0	LB	t0
yidC_stop	yidC	stop	0.25394908325962	12.027502677810686	7.187855486992644	0.01883386361242686	0.04408836254727196	LB_t0	LB	t0
rpoC_LAA	rpoC	LAA	1.2018515360143827	2.39942632002995	6.053811680443304	0.02093664169932808	0.04792164655623982	LB_t0	LB	t0
etfA_LVA	etfA	LVA	1.3771006708883995	1.9340610506547111	5.77685694041373	0.02512501254578377	0.056258180265559316	LB_t0	LB	t0
rpoN_ASV	rpoN	ASV	-2.0525672567096755	4.599241075051489	5.348386291712885	0.03621475374801299	0.07849695302590132	LB_t0	LB	t0
rne_LAA	rne	LAA	-0.5642683961313323	9.684081884334852	5.424958433750989	0.03658110432275013	0.07849695302590132	LB_t0	LB	t0
pgsA_ASV	pgsA	ASV	-1.9048206006159805	2.4119131291120244	5.754166341837656	0.03792366480346186	0.07971709132156268	LB_t0	LB	t0
etfA_LAA	etfA	LAA	1.0770410703646929	2.167801607942922	4.376029422216306	0.04635644576645023	0.0951387384660952	LB_t0	LB	t0
lpdG_LAA	lpdG	LAA	1.3146555097200228	1.7947149137215725	4.36007026652958	0.04710753069680442	0.0951387384660952	LB_t0	LB	t0
asd_LAA	asd	LAA	0.14306912868848234	15.53390707291243	4.421924152553569	0.05547911862041088	0.10980845092913286	LB_t0	LB	t0
off-target_LVA	off-target	LVA	-0.4060701371588223	10.153474902020072	4.379685681532625	0.05650337766256351	0.10980845092913286	LB_t0	LB	t0
off-target_ASV	off-target	ASV	0.4554937241889362	9.88429316549353	4.3084179541851695	0.0582818237487592	0.11116718233559625	LB_t0	LB	t0
acnB_stop	acnB	stop	-0.8874513339461375	7.531792651279223	4.068124079664764	0.06481090913436595	0.11844813174841405	LB_t0	LB	t0
lptE_ASV	lptE	ASV	-0.8473378176060921	6.132776675994224	4.025347924230658	0.06522346480493145	0.11844813174841405	LB_t0	LB	t0
purB_stop	purB	stop	-6.273874296864343	2.3271854222934074	4.319021911434423	0.0655489661132	0.11844813174841405	LB_t0	LB	t0
rpoC_LVA	rpoC	LVA	0.8062309054947298	2.054180337963503	3.611440598173986	0.06821809704503365	0.1211459309592839	LB_t0	LB	t0
COQ7_ASV	COQ7	ASV	-8.212966022647693	1.5869164826514128	3.744603150158759	0.0723967863036068	0.12638760998765255	LB_t0	LB	t0
nrdA_LVA	nrdA	LVA	-2.441496814245878	3.035232807849173	3.6802316092877785	0.07602671304811229	0.13049153109870515	LB_t0	LB	t0
mreD_LAA	mreD	LAA	0.6451736580724264	7.4382610202178805	3.679761251954455	0.07728139220408752	0.13049153109870515	LB_t0	LB	t0
gyrA_stop	gyrA	stop	-2.573843862045623	2.8778751926436277	3.440154036947069	0.08354794556354252	0.13814740726389654	LB_t0	LB	t0
fabV_stop	fabV	stop	1.1094194850116177	5.188458123142994	3.496619442149913	0.08449792871481052	0.13814740726389654	LB_t0	LB	t0
lpdG_LVA	lpdG	LVA	-1.187162212839631	2.0818790975352877	3.041860698357877	0.09436096797200684	0.1518621828299485	LB_t0	LB	t0
fabV_ASV	fabV	ASV	0.4600809025101112	8.244088465583076	3.1118305766051337	0.10114920569201445	0.16028258748119212	LB_t0	LB	t0
etfA_stop	etfA	stop	0.1443407736209074	14.24986402845059	2.9202006404225123	0.11117269597154973	0.17349678310711547	LB_t0	LB	t0
dnaE_ASV	dnaE	ASV	-2.2550438224078166	2.31931101531203	2.661563494140171	0.12103211913113109	0.18606430254487316	LB_t0	LB	t0
topA_LVA	topA	LVA	-1.7777551972710302	1.6885376768986307	2.602732624405595	0.12859188589119813	0.19477888598225598	LB_t0	LB	t0
infB_LVA	infB	LVA	-1.5478486607956796	4.260207616562489	2.538885997089474	0.13283609981618535	0.19829156929082742	LB_t0	LB	t0
asd_LVA	asd	LVA	0.1105493731844314	15.521814668767504	2.495489845987432	0.1381342349412297	0.2032546599849523	LB_t0	LB	t0
off-target_LAA	off-target	LAA	-0.26782347754866764	10.1776338490214	2.4650807031088386	0.1403612110280966	0.2036226019139993	LB_t0	LB	t0
infB_LAA	infB	LAA	0.5793050674063439	2.721768133220718	2.125552631348726	0.1586634514715014	0.22697688196617563	LB_t0	LB	t0
rne_ASV	rne	ASV	0.3420947317701243	10.375658776468082	1.958023674444161	0.18507980307562497	0.2581140507677109	LB_t0	LB	t0
nrdB_LAA	nrdB	LAA	0.4308806260941771	3.8427584199417995	1.9156808155553142	0.18544116268748162	0.2581140507677109	LB_t0	LB	t0
yjgQ_LVA	yjgQ	LVA	0.6253569910771758	7.472023658145377	1.7838797665090302	0.2046321110810754	0.2810280992180102	LB_t0	LB	t0
cysS_ASV	cysS	ASV	6.0816976806242	1.6886896071518873	1.7470838245063183	0.2155268226803592	0.2920955623168026	LB_t0	LB	t0
adk_stop	adk	stop	0.18967997357426888	10.508556581556771	1.4917379386712548	0.24358734545109084	0.3258376179410695	LB_t0	LB	t0
yjgQ_LAA	yjgQ	LAA	0.3477034998089887	7.140927075347674	1.1331447677071713	0.30409126978184486	0.401556420352949	LB_t0	LB	t0
mreD_ASV	mreD	ASV	0.42749586480711327	7.927982077054093	1.0655862928313218	0.3207372652914417	0.418176434493905	LB_t0	LB	t0
kdtA_stop	kdtA	stop	-1.2200095261319384	3.3713874218708684	0.9852827040456222	0.33496044945805503	0.4312615786772459	LB_t0	LB	t0
grpE_LAA	grpE	LAA	-0.7716101406605241	3.719962655540977	0.6280243772449949	0.4396784944139073	0.5590973447485488	LB_t0	LB	t0
murB_ASV	murB	ASV	5.043522906182659	1.3692179368473507	0.4563515901163676	0.5103157194696868	0.6410063305533871	LB_t0	LB	t0
fda_ASV	fda	ASV	-0.24217881898747437	7.52550522563949	0.4442427585981345	0.5167200960585733	0.6412309625787115	LB_t0	LB	t0
lysS_stop	lysS	stop	0.6842411457757451	5.098300967460123	0.4302154015715489	0.5234305301189024	0.6418255309791303	LB_t0	LB	t0
dxs_ASV	dxs	ASV	1.5888888173898739	3.6010155194955775	0.38369815706752025	0.5437566903349447	0.6589051659352858	LB_t0	LB	t0
lptE_stop	lptE	stop	-0.44001825260991406	4.894876514500065	0.3296304356184208	0.5757064354381819	0.6895088703503806	LB_t0	LB	t0
mreD_LVA	mreD	LVA	-0.33396682483257806	6.5091188606775265	0.2606034126202472	0.6182773792003358	0.7319835638808573	LB_t0	LB	t0
lysS_ASV	lysS	ASV	0.3151911189318181	6.085187936669722	0.23960351443354516	0.6326833652674905	0.7405271207108127	LB_t0	LB	t0
fis_stop	fis	stop	-0.07838524183915987	9.507814046332092	0.21560133998738423	0.6500758766073034	0.752335003264632	LB_t0	LB	t0
yqgF_stop	yqgF	stop	-0.2266261941834904	6.53883803246932	0.18270915296766846	0.6760742885409783	0.7737294635524529	LB_t0	LB	t0
fda_stop	fda	stop	0.10547010822050283	8.792476689142852	0.11911269581171141	0.7355076134460952	0.8324976284060198	LB_t0	LB	t0
rne_stop	rne	stop	0.056285011367949146	8.947687565717601	0.09012147960659907	0.7687594937839135	0.8606763897798163	LB_t0	LB	t0
yjgQ_ASV	yjgQ	ASV	0.12570260901582112	5.868109659892425	0.06275114412316936	0.8061157832519166	0.8927948997306172	LB_t0	LB	t0
off-target_stop	off-target	stop	-0.05253227705062224	7.645592493506477	0.04315669349431305	0.8386448451547216	0.9189406282014503	LB_t0	LB	t0
gyrB_LVA	gyrB	LVA	-0.059455711704145243	3.8484516329928473	0.03445972292379195	0.855070207567993	0.9270761197842451	LB_t0	LB	t0
topA_LAA	topA	LAA	-0.20328267006700076	3.428737587324365	0.02444977878803007	0.8776617038078176	0.941657869710471	LB_t0	LB	t0
ribD_stop	ribD	stop	1.8724311837704648	3.0295009558541413	0.01579953663179355	0.9032545927148987	0.9480646102566391	LB_t0	LB	t0
dnaG_ASV	dnaG	ASV	-0.03027450905813593	8.091391388956861	0.0149555311889797	0.9045338289038383	0.9480646102566391	LB_t0	LB	t0
topA_stop	topA	stop	-0.04501382516402328	6.868704255435715	0.012918275490860592	0.9112465671398764	0.9480646102566391	LB_t0	LB	t0
rpoB_LAA	rpoB	LAA	0.010883954814556972	11.441487787915252	0.005307152495858154	0.9430317994630784	0.9683206978085571	LB_t0	LB	t0
grpE_ASV	grpE	ASV	-0.028755373357992615	5.804062410431218	0.0035857168905860043	0.9531652360088408	0.9683206978085571	LB_t0	LB	t0
dnaG_stop	dnaG	stop	0.010775336553675135	9.553119323724747	0.0027572196017978715	0.958919525985173	0.9683206978085571	LB_t0	LB	t0
fdx1_ASV	fdx1	ASV	-0.006261941036876539	7.096357048822321	5.895054253095244e-4	0.9809979821250376	0.9809979821250376	LB_t0	LB	t0
yidC_ASV	yidC	ASV	2.405912875582946	11.971943729562772	1151.7347317564413	4.227446945511476e-14	4.354270353876821e-12	Levo_t0	Levo	t0
rho_stop	rho	stop	-2.7722209113474157	13.104580845522579	979.3994852418023	1.2007712382191044e-13	6.183971876828388e-12	Levo_t0	Levo	t0
infB_stop	infB	stop	1.3926193159824771	14.954280965899729	747.7616524293468	6.795325444485465e-13	2.33306173594001e-11	Levo_t0	Levo	t0
yidC_stop	yidC	stop	2.3707179962394584	12.027502677810686	586.0987340532746	3.228353141823391e-12	8.313009340195232e-11	Levo_t0	Levo	t0
nrdB_ASV	nrdB	ASV	-1.2036232668249423	15.62031605359664	558.0746472163745	4.412738582951501e-12	9.090241480880092e-11	Levo_t0	Levo	t0
lptE_LAA	lptE	LAA	-5.279697035546103	8.805195114273753	423.216246074727	2.7594711633302477e-11	4.737092163716925e-10	Levo_t0	Levo	t0
asd_LAA	asd	LAA	-1.247506380859987	15.53390707291243	325.6142622974603	1.3378183548234213e-10	1.7959286191095768e-9	Levo_t0	Levo	t0
infB_ASV	infB	ASV	1.0095932976096103	14.702926336798358	323.45518163841894	1.3948960148423897e-10	1.7959286191095768e-9	Levo_t0	Levo	t0
asd_LVA	asd	LVA	-1.191372272279051	15.521814668767504	281.40616690592555	3.3366618472196967e-10	3.81862411404032e-9	Levo_t0	Levo	t0
nrdB_stop	nrdB	stop	-0.870944421694731	15.688577369887295	203.2106800188263	2.5107001195490072e-9	2.5860211231354777e-8	Levo_t0	Levo	t0
lpdG_stop	lpdG	stop	-0.7067245089376959	13.37186445861654	160.3384169707914	1.066552443585952e-8	9.986809244486641e-8	Levo_t0	Levo	t0
rpoD_stop	rpoD	stop	-0.8852736700135398	13.366259586312445	153.48486740321675	1.3890744438714545e-8	1.192288897656332e-7	Levo_t0	Levo	t0
lpdG_ASV	lpdG	ASV	-0.8197682748411708	13.616949621556513	124.48647500447285	4.869164515860454e-8	3.8578765010278984e-7	Levo_t0	Levo	t0
nrdA_ASV	nrdA	ASV	-8.926685389477571	5.586206263932949	135.98494479634445	8.456188630446988e-8	6.221338778114569e-7	Levo_t0	Levo	t0
lptE_LVA	lptE	LVA	-12.386933658047122	8.008743060896578	140.61910202126336	1.184322102701285e-7	8.13234510521549e-7	Levo_t0	Levo	t0
accA_ASV	accA	ASV	0.7454160476363583	12.611724896220503	95.31907017678454	2.329346918147254e-7	1.4995170785572946e-6	Levo_t0	Levo	t0
nrdB_LVA	nrdB	LVA	-4.635917633058683	4.131166945548538	68.80330253996772	3.9696283709132487e-7	2.405127777670968e-6	Levo_t0	Levo	t0
dnaQ_ASV	dnaQ	ASV	2.996603727149527	8.447263477563697	83.1917033633049	5.102730806193548e-7	2.919895961321864e-6	Levo_t0	Levo	t0
rpoB_LAA	rpoB	LAA	-1.4076172620731855	11.441487787915252	82.35321757183581	5.387108488796778e-7	2.9203798649793063e-6	Levo_t0	Levo	t0
off-target_LAA	off-target	LAA	1.469037530839596	10.1776338490214	77.04258393584321	7.857766922267785e-7	4.04674996496791e-6	Levo_t0	Levo	t0
rpoC_stop	rpoC	stop	0.5325963450835542	14.783486423837175	71.73988964401323	1.1715830746249716e-6	5.746336032684385e-6	Levo_t0	Levo	t0
yjgQ_LAA	yjgQ	LAA	-4.7316989393130156	7.140927075347674	55.36961252586468	2.192814012913288e-6	1.026635651500312e-5	Levo_t0	Levo	t0
topA_ASV	topA	ASV	-1.0591707163467778	10.42589013782137	44.94849318222397	1.4445823316930643e-5	6.469216528886332e-5	Levo_t0	Levo	t0
rpoN_LVA	rpoN	LVA	-4.321304449672958	4.195206342072271	29.156914520414375	3.6626955735920883e-5	1.5719068503332713e-4	Levo_t0	Levo	t0
rpoN_LAA	rpoN	LAA	-5.1699566965071115	4.320224495141289	26.088421081885052	6.655593238552797e-5	2.7235954003638335e-4	Levo_t0	Levo	t0
mreD_ASV	mreD	ASV	2.15609594936004	7.927982077054093	32.85083702609998	6.875095185384434e-5	2.7235954003638335e-4	Levo_t0	Levo	t0
gyrA_ASV	gyrA	ASV	-3.294717524899898	5.776118800425053	28.707487357129914	1.1318276174980757e-4	4.317712763048215e-4	Levo_t0	Levo	t0
lptE_ASV	lptE	ASV	-3.272484066671909	6.132776675994224	28.478529808852496	1.1763369279867897e-4	4.3272394136656904e-4	Levo_t0	Levo	t0
gyrB_stop	gyrB	stop	0.31950772001296196	16.550716456539305	25.912073422176277	2.0575260464914018e-4	7.307764923745325e-4	Levo_t0	Levo	t0
purB_ASV	purB	ASV	1.2562939003270828	8.730866257300073	24.45522174431599	2.6605535197302935e-4	9.13456708440734e-4	Levo_t0	Levo	t0
fdx1_ASV	fdx1	ASV	1.1490904046380415	7.096357048822321	23.997925725644176	2.901949575443983e-4	9.641961492604202e-4	Levo_t0	Levo	t0
fabV_ASV	fabV	ASV	1.1563448014848878	8.244088465583076	21.048834126631117	5.062385650681943e-4	0.0016294553813132504	Levo_t0	Levo	t0
mreD_LAA	mreD	LAA	1.3647740451681476	7.4382610202178805	18.038393631313554	9.49939920016152e-4	0.0029649639927776866	Levo_t0	Levo	t0
pgsA_ASV	pgsA	ASV	-9.379495862628746	2.4119131291120244	16.432960343847103	0.0024193722251341474	0.007329274682024035	Levo_t0	Levo	t0
fda_ASV	fda	ASV	1.1961817694799566	7.52550522563949	13.47044407986617	0.0028198392367185365	0.00829838403948598	Levo_t0	Levo	t0
yjgQ_LVA	yjgQ	LVA	-2.197856954024275	7.472023658145377	11.821553452876598	0.004418067694650066	0.012640582570804356	Levo_t0	Levo	t0
lpdG_LVA	lpdG	LVA	-2.7836808699663753	2.0818790975352877	9.059703246021158	0.006198765728554787	0.017256023514625487	Levo_t0	Levo	t0
rpoH_ASV	rpoH	ASV	0.23478154710916102	17.116386165234896	9.3947960376153965	0.009013231998776258	0.024430602522998807	Levo_t0	Levo	t0
fabV_stop	fabV	stop	1.6008923779272757	5.188458123142994	8.160778967328334	0.013641497696772722	0.03602754519916898	Levo_t0	Levo	t0
nrdB_LAA	nrdB	LAA	-1.1346805373735227	3.8427584199417995	7.459845758079955	0.014847486662874434	0.038232278156901674	Levo_t0	Levo	t0
infB_LAA	infB	LAA	0.9761201648178515	2.721768133220718	6.612335676714584	0.017224903818037277	0.043272319347752185	Levo_t0	Levo	t0
yjgQ_ASV	yjgQ	ASV	-1.838396824042751	5.868109659892425	7.345269136799632	0.017846381871296394	0.043766126970084016	Levo_t0	Levo	t0
gyrA_stop	gyrA	stop	-9.705519924560742	2.8778751926436277	6.799185329467415	0.019895109974515036	0.04765572854360578	Levo_t0	Levo	t0
dnaE_ASV	dnaE	ASV	-9.339925900835436	2.31931101531203	6.036041723078119	0.02496130197034142	0.05843213870329923	Levo_t0	Levo	t0
rpoN_ASV	rpoN	ASV	-2.4245314442661017	4.599241075051489	6.1504290560394095	0.02625017734559787	0.06008373925770179	Levo_t0	Levo	t0
topA_stop	topA	stop	-1.140726995892476	6.868704255435715	6.169438714495983	0.02742613790250259	0.06141070008603841	Levo_t0	Levo	t0
accA_LAA	accA	LAA	2.8391755367947487	1.070988937281769	5.435474963932748	0.0319491053102646	0.07001612440334581	Levo_t0	Levo	t0
nrdA_LVA	nrdA	LVA	-3.8846703760021737	3.035232807849173	5.502708204478785	0.0345053460961278	0.07404272183127424	Levo_t0	Levo	t0
ribD_stop	ribD	stop	10.221656227736048	3.0295009558541413	6.453250017641911	0.03632929954575353	0.0763656704737268	Levo_t0	Levo	t0
grpE_LAA	grpE	LAA	-3.4687236218158115	3.719962655540977	4.8048372414651865	0.04352275756010096	0.08965688057380798	Levo_t0	Levo	t0
topA_LVA	topA	LVA	-3.034187088187448	1.6885376768986307	4.636483919850814	0.048885211124333125	0.09699143882684402	Levo_t0	Levo	t0
gyrB_LVA	gyrB	LVA	-0.7897840206061938	3.8484516329928473	4.5418870106153095	0.04896655164073679	0.09699143882684402	Levo_t0	Levo	t0
adk_ASV	adk	ASV	-0.24967597909832917	12.672710357521897	4.445593598247845	0.05491531627924879	0.1067222184294835	Levo_t0	Levo	t0
rpoH_LVA	rpoH	LVA	-0.858815922777417	4.835307194979528	4.2874685012734615	0.0583745579558169	0.10970975559781339	Levo_t0	Levo	t0
grpE_LVA	grpE	LVA	-1.2172943251416712	5.122668427079388	4.296603256814747	0.05868957541210105	0.10970975559781339	Levo_t0	Levo	t0
parC_ASV	parC	ASV	0.7088819086876339	6.396856479387453	4.258554727902765	0.05964802246094709	0.10970975559781339	Levo_t0	Levo	t0
adk_stop	adk	stop	-0.314088817866595	10.508556581556771	3.9840818351433063	0.0672700818125355	0.12114428767178874	Levo_t0	Levo	t0
off-target_LVA	off-target	LVA	0.3792730299959446	10.153474902020072	3.9324082326789784	0.06885157049961962	0.12114428767178874	Levo_t0	Levo	t0
lysS_stop	lysS	stop	1.7795044068641146	5.098300967460123	3.9232892746670687	0.06939332983141297	0.12114428767178874	Levo_t0	Levo	t0
etfA_stop	etfA	stop	-0.16518529459907141	14.24986402845059	3.818947015946939	0.0724816638598927	0.1244268562928158	Levo_t0	Levo	t0
purB_stop	purB	stop	-6.157271997662342	2.3271854222934074	4.000625549581091	0.07456527075532683	0.12590529324260105	Levo_t0	Levo	t0
kdtA_stop	kdtA	stop	1.4409762865393523	3.3713874218708684	3.2045940504113677	0.09144413677151407	0.15191525947525725	Levo_t0	Levo	t0
etfA_LVA	etfA	LVA	-1.7306528908389667	1.9340610506547111	2.885942725439456	0.10348387198272252	0.1691879176860384	Levo_t0	Levo	t0
lysS_ASV	lysS	ASV	0.9509822953884696	6.085187936669722	2.5011215887310114	0.1378831370169339	0.22190567363662797	Levo_t0	Levo	t0
gyrB_LAA	gyrB	LAA	-0.4886901059380536	4.315147376763308	2.1139936284356704	0.16823294791516627	0.26658451746557116	Levo_t0	Levo	t0
gyrB_ASV	gyrB	ASV	-0.11337718648157771	15.893628210890126	2.0599158927248538	0.17478676642353727	0.27277328699430814	Levo_t0	Levo	t0
off-target_stop	off-target	stop	0.33564526501807573	7.645592493506477	1.8457219029717384	0.1973559740922893	0.301658961151917	Levo_t0	Levo	t0
fis_stop	fis	stop	0.2268575913492573	9.507814046332092	1.8298760803852336	0.19915348891582868	0.301658961151917	Levo_t0	Levo	t0
dnaG_stop	dnaG	stop	0.26081862661491223	9.553119323724747	1.6313685441215324	0.22380686399714683	0.3340885071261757	Levo_t0	Levo	t0
dnaG_ASV	dnaG	ASV	0.306004950972804	8.091391388956861	1.5751526155511806	0.23151158155132628	0.33728908366401117	Levo_t0	Levo	t0
rne_stop	rne	stop	-0.23951160904047672	8.947687565717601	1.5680836791731845	0.23250024213732806	0.33728908366401117	Levo_t0	Levo	t0
purA_LAA	purA	LAA	-0.6642779915172388	3.745962467654232	1.501874586575619	0.23711715886042586	0.33920926892533143	Levo_t0	Levo	t0
acnB_ASV	acnB	ASV	0.23427498454817047	10.23562567035625	1.3998199261519435	0.25789345119762835	0.3638770612788455	Levo_t0	Levo	t0
rpoH_LAA	rpoH	LAA	-0.3929296442377524	5.2681894251577885	1.3632699620022228	0.26404951501445795	0.3675283790066104	Levo_t0	Levo	t0
asd_ASV	asd	ASV	-0.5839764513751305	4.806344079677097	1.0983138774400174	0.3129251138817223	0.4244506906007071	Levo_t0	Levo	t0
lpdG_LAA	lpdG	LAA	-1.003864925637441	1.7947149137215725	1.0593741996777297	0.31318691733644405	0.4244506906007071	Levo_t0	Levo	t0
rpoC_ASV	rpoC	ASV	0.0679247486529329	13.785883499309696	1.059240965111984	0.32211603585127635	0.428406543390119	Levo_t0	Levo	t0
off-target_ASV	off-target	ASV	0.22676200397382093	9.88429316549353	1.0487952387838695	0.32442437266436197	0.428406543390119	Levo_t0	Levo	t0
accA_stop	accA	stop	0.18390628529407335	11.401562613312686	1.0186437835911333	0.33121749095710207	0.43184052618457613	Levo_t0	Levo	t0
lptE_stop	lptE	stop	-0.7767688796460006	4.894876514500065	0.9027809724249747	0.3594203739624653	0.4627537314766741	Levo_t0	Levo	t0
purA_LVA	purA	LVA	-0.5137633064640749	3.4566382916286136	0.7746343715696832	0.3900617776600954	0.49127068908079446	Levo_t0	Levo	t0
etfA_LAA	etfA	LAA	-0.6214032650584203	2.167801607942922	0.7606405646066908	0.39110870392839947	0.49127068908079446	Levo_t0	Levo	t0
rne_ASV	rne	ASV	-0.19129628923352074	10.375658776468082	0.5962604260841402	0.4537878237355113	0.5581848912044652	Levo_t0	Levo	t0
rpoC_LVA	rpoC	LVA	-0.40504539896953373	2.054180337963503	0.5642272903372019	0.4591235820995767	0.5581848912044652	Levo_t0	Levo	t0
COQ7_ASV	COQ7	ASV	-1.166753802906367	1.5869164826514128	0.5739292069965356	0.4606380170133937	0.5581848912044652	Levo_t0	Levo	t0
rne_LAA	rne	LAA	0.1748444583004949	9.684081884334852	0.5435522048976196	0.47403343265541165	0.5677377158547372	Levo_t0	Levo	t0
rpoH_stop	rpoH	stop	0.05106913230038368	17.296612456086283	0.5226092111260703	0.48250670448558	0.5712435696783303	Levo_t0	Levo	t0
mreD_LVA	mreD	LVA	0.41065815599646827	6.5091188606775265	0.45219883567825425	0.5130873033506207	0.6004351242421472	Levo_t0	Levo	t0
purA_ASV	purA	ASV	-0.040839223083511025	15.132499380920956	0.43970951334015174	0.5188225830830204	0.6004351242421472	Levo_t0	Levo	t0
rne_LVA	rne	LVA	0.0735362534668949	11.261212992764804	0.419164701920263	0.5285970929426314	0.604950006367678	Levo_t0	Levo	t0
dxs_ASV	dxs	ASV	-3.6083184413224876	3.6010155194955775	0.3104339890404325	0.5845987406464237	0.66168868446793	Levo_t0	Levo	t0
infB_LVA	infB	LVA	-0.3784453566781659	4.260207616562489	0.21134200206635043	0.6525991640027	0.7306273249160664	Levo_t0	Levo	t0
yqgF_stop	yqgF	stop	0.21190310080985106	6.53883803246932	0.16736716764476564	0.689145102974246	0.7632467269499713	Levo_t0	Levo	t0
asd_stop	asd	stop	-0.11158363157527038	3.96394409881886	0.06814997809352737	0.7974677793278674	0.8738210773486206	Levo_t0	Levo	t0
fda_stop	fda	stop	0.048152255029673297	8.792476689142852	0.024540115945969335	0.8779201577952084	0.9512044097901023	Levo_t0	Levo	t0
rpoC_LAA	rpoC	LAA	0.0877481976890751	2.39942632002995	0.02076047044523742	0.8865594499014545	0.9512044097901023	Levo_t0	Levo	t0
topA_LAA	topA	LAA	0.0948824192568582	3.428737587324365	0.005607690183545174	0.9412158277795107	0.9921005461875111	Levo_t0	Levo	t0
etfA_ASV	etfA	ASV	-0.006176541966412457	14.385767684506977	0.005138913856260856	0.943940325498797	0.9921005461875111	Levo_t0	Levo	t0
purA_stop	purA	stop	-0.002148038019087876	16.30097848585838	0.0013662899805599983	0.9710745453848372	1	Levo_t0	Levo	t0
grpE_ASV	grpE	ASV	0.015592253315122567	5.804062410431218	0.0010122137612709125	0.9751047187544513	1	Levo_t0	Levo	t0
acnB_stop	acnB	stop	-0.006220969375106046	7.531792651279223	2.297601713552018e-4	0.9881361243090119	1	Levo_t0	Levo	t0
murB_ASV	murB	ASV	0	1.3692179368473507	0	1	1	Levo_t0	Levo	t0
cysS_ASV	cysS	ASV	0	1.6886896071518873	0	1	1	Levo_t0	Levo	t0
purA_ASV	purA	ASV	0.751400048493698	15.132499380920956	147.3908505090914	1.773434733153559e-8	1.8266377751481659e-06	Tobra_t0	Tobra	t0
accA_ASV	accA	ASV	0.8456227276932042	12.611724896220503	122.18379461317485	5.439569914865203e-8	2.0091464487678416e-6	Tobra_t0	Tobra	t0
nrdB_stop	nrdB	stop	0.6596770126670058	15.688577369887295	117.55651338281423	6.835778868596203e-8	2.0091464487678416e-6	Tobra_t0	Tobra	t0
lpdG_ASV	lpdG	ASV	0.7837419999735579	13.616949621556513	114.95084853391351	7.802510480651812e-8	2.0091464487678416e-6	Tobra_t0	Tobra	t0
etfA_ASV	etfA	ASV	0.8913143010648111	14.385767684506977	105.62282961742211	1.2823806088679036e-7	2.6417040542678815e-6	Tobra_t0	Tobra	t0
lptE_LAA	lptE	LAA	-1.8426569315738022	8.805195114273753	99.99712027016304	1.8338083392174728e-7	3.148037648989995e-6	Tobra_t0	Tobra	t0
rpoH_stop	rpoH	stop	0.6786868052471525	17.296612456086283	91.48371987984878	2.952118557748758e-7	4.343831592116029e-6	Tobra_t0	Tobra	t0
rpoH_ASV	rpoH	ASV	0.7238768515216762	17.116386165234896	88.49712481192799	3.572239831228116e-7	4.599258782706199e-6	Tobra_t0	Tobra	t0
nrdA_ASV	nrdA	ASV	-4.255948469299633	5.586206263932949	90.95230874292582	7.23261460701015e-7	8.277325605800506e-6	Tobra_t0	Tobra	t0
purA_stop	purA	stop	0.5022357496167867	16.30097848585838	74.3387140773047	9.601546885062842e-7	9.889593291614728e-6	Tobra_t0	Tobra	t0
lpdG_stop	lpdG	stop	0.4645018197613948	13.37186445861654	70.15279917458399	1.3270521310747687e-6	1.2426033590972834e-5	Tobra_t0	Tobra	t0
gyrB_ASV	gyrB	ASV	-0.6292069488920811	15.893628210890126	62.91056709016774	2.420496773008152e-6	2.077593063498664e-5	Tobra_t0	Tobra	t0
adk_ASV	adk	ASV	0.8787376551984035	12.672710357521897	54.90121345844661	5.055863196895102e-6	3.73384844353951e-5	Tobra_t0	Tobra	t0
gyrB_stop	gyrB	stop	-0.4656021056955238	16.550716456539305	54.862138865960986	5.075133806752732e-6	3.73384844353951e-5	Tobra_t0	Tobra	t0
rpoD_stop	rpoD	stop	-0.5019190543479264	13.366259586312445	49.89077692603913	8.396044879805802e-6	5.7652841507999835e-5	Tobra_t0	Tobra	t0
topA_ASV	topA	ASV	1.0482766543458355	10.42589013782137	48.86105675563153	9.368344065149346e-6	6.0308714919398915e-5	Tobra_t0	Tobra	t0
rpoN_LVA	rpoN	LVA	-11.311404127476791	4.195206342072271	35.400272059739514	1.142465819327113e-5	6.921998787687803e-5	Tobra_t0	Tobra	t0
acnB_ASV	acnB	ASV	1.209737162493052	10.23562567035625	37.96913439403769	3.3883881801641635e-5	1.938911014205049e-4	Tobra_t0	Tobra	t0
rpoN_LAA	rpoN	LAA	-5.074344640157115	4.320224495141289	23.636016537150358	1.1456461711304064e-4	6.210608190864835e-4	Tobra_t0	Tobra	t0
gyrA_ASV	gyrA	ASV	-2.946293535859307	5.776118800425053	23.829457940544255	2.6667297391777284e-4	0.0013733658156765303	Tobra_t0	Tobra	t0
lptE_LVA	lptE	LVA	-1.707517608994107	8.008743060896578	25.275066396033175	3.731721674534211e-4	0.0018303206308429702	Tobra_t0	Tobra	t0
rpoC_stop	rpoC	stop	0.28960990463176955	14.783486423837175	21.275197243233894	4.8370616931332425e-4	0.0022646243381487454	Tobra_t0	Tobra	t0
nrdB_LVA	nrdB	LVA	-1.523019845737976	4.131166945548538	18.62419972030725	5.553025615532592e-4	0.0024867897321732913	Tobra_t0	Tobra	t0
fabV_ASV	fabV	ASV	0.9797968149037982	8.244088465583076	14.51359615920352	0.002159942524663396	0.009269753335013741	Tobra_t0	Tobra	t0
purB_ASV	purB	ASV	0.944735606078836	8.730866257300073	13.130099007582379	0.0030798619800283234	0.012689031357716693	Tobra_t0	Tobra	t0
rho_stop	rho	stop	-0.2933659773502769	13.104580845522579	12.756410414288498	0.003401036122476424	0.013458694050434736	Tobra_t0	Tobra	t0
fabV_stop	fabV	stop	1.951109113205424	5.188458123142994	12.707390604283946	0.0035280071782692996	0.013458694050434736	Tobra_t0	Tobra	t0
pgsA_ASV	pgsA	ASV	-7.264403795320328	2.4119131291120244	14.303377002499692	0.003738022171852493	0.013750581560743097	Tobra_t0	Tobra	t0
accA_stop	accA	stop	0.6249787366819225	11.401562613312686	11.737404691176241	0.004497927166466335	0.015975396487794224	Tobra_t0	Tobra	t0
gyrB_LVA	gyrB	LVA	-1.3899771824799199	3.8484516329928473	10.54449966908383	0.0050618399685546595	0.017022590918823688	Tobra_t0	Tobra	t0
dnaQ_ASV	dnaQ	ASV	1.1984849521152465	8.447263477563697	11.174006121208157	0.005281977054208435	0.017022590918823688	Tobra_t0	Tobra	t0
nrdB_ASV	nrdB	ASV	0.16778801352915845	15.62031605359664	11.167760140254751	0.005288571935945223	0.017022590918823688	Tobra_t0	Tobra	t0
cysS_ASV	cysS	ASV	8.867350021469006	1.6886896071518873	11.101989714220393	0.007537074174085987	0.02352480727063202	Tobra_t0	Tobra	t0
off-target_LVA	off-target	LVA	-0.6098741570443991	10.153474902020072	9.568375354622669	0.008537238082204086	0.025862809484324144	Tobra_t0	Tobra	t0
off-target_ASV	off-target	ASV	0.6632413384772707	9.88429316549353	9.07316186928504	0.009980803699086202	0.029372079457310823	Tobra_t0	Tobra	t0
infB_ASV	infB	ASV	-0.1661926321724701	14.702926336798358	8.907963628396757	0.010523780523439955	0.03010970538650876	Tobra_t0	Tobra	t0
rpoC_ASV	rpoC	ASV	0.19146777014739985	13.785883499309696	8.407817871871448	0.01239236204245482	0.03449765649656342	Tobra_t0	Tobra	t0
rne_LAA	rne	LAA	-0.6932307303779561	9.684081884334852	7.8897981513127835	0.014750402532376443	0.03935779208140815	Tobra_t0	Tobra	t0
off-target_stop	off-target	stop	-0.7866960686817425	7.645592493506477	7.861407509556937	0.01490246496286328	0.03935779208140815	Tobra_t0	Tobra	t0
rne_LVA	rne	LVA	-0.31715073174097896	11.261212992764804	7.665513273831835	0.0159303127901118	0.04102055543453789	Tobra_t0	Tobra	t0
nrdA_LVA	nrdA	LVA	-8.043690146209714	3.035232807849173	6.893798365200961	0.020168781629863776	0.050667914826243145	Tobra_t0	Tobra	t0
yidC_ASV	yidC	ASV	0.1794741179146549	11.971943729562772	6.782913022268621	0.021790337866241433	0.0534382095291159	Tobra_t0	Tobra	t0
acnB_stop	acnB	stop	-1.198221330637593	7.531792651279223	6.629548778673704	0.023064280864769974	0.05524699835049551	Tobra_t0	Tobra	t0
topA_LVA	topA	LVA	-4.069555251234576	1.6885376768986307	5.415331107595549	0.03518097376990706	0.0823554613250097	Tobra_t0	Tobra	t0
rne_ASV	rne	ASV	0.56894266034757	10.375658776468082	5.385333990222205	0.03716508142519106	0.085066741928770645	Tobra_t0	Tobra	t0
lpdG_LVA	lpdG	LVA	-1.7066954425147778	2.0818790975352877	4.52883117473902	0.044150555227786374	0.09885885192308688	Tobra_t0	Tobra	t0
rpoH_LAA	rpoH	LAA	0.6361601714650907	5.2681894251577885	4.659320043502751	0.05027324273663225	0.11017327663559834	Tobra_t0	Tobra	t0
accA_LAA	accA	LAA	2.656992444321748	1.070988937281769	4.208554227239838	0.05554201163669342	0.11918389997040464	Tobra_t0	Tobra	t0
yqgF_stop	yqgF	stop	-1.3338045129243439	6.53883803246932	4.212749922117898	0.06089548307806094	0.12800479096000564	Tobra_t0	Tobra	t0
gyrA_stop	gyrA	stop	-3.0939819093020797	2.8778751926436277	3.6058035688047516	0.07713879995194693	0.15890592790101069	Tobra_t0	Tobra	t0
yidC_stop	yidC	stop	0.18051870826291255	12.027502677810686	3.599248767242297	0.08018994385151246	0.16195223954325064	Tobra_t0	Tobra	t0
dnaE_ASV	dnaE	ASV	-2.998673564993655	2.31931101531203	3.1239912190595853	0.09494147489341692	0.18789071650837236	Tobra_t0	Tobra	t0
COQ7_ASV	COQ7	ASV	-8.212966022647688	1.5869164826514128	3.147630071409914	0.09668163082469645	0.18789071650837236	Tobra_t0	Tobra	t0
lysS_stop	lysS	stop	1.6181244643091088	5.098300967460123	2.89196153461109	0.11303044429973536	0.2155951067198656	Tobra_t0	Tobra	t0
purA_LAA	purA	LAA	0.7279915062502356	3.745962467654232	2.7347248413870866	0.11656265800742165	0.21829006863208056	Tobra_t0	Tobra	t0
grpE_LVA	grpE	LVA	-0.9394976388296002	5.122668427079388	2.6157291107453844	0.1298724497472852	0.23887254149947099	Tobra_t0	Tobra	t0
infB_stop	infB	stop	-0.0797646271217915	14.954280965899729	2.536952266304606	0.13516961469414862	0.2442538651490756	Tobra_t0	Tobra	t0
gyrB_LAA	gyrB	LAA	-0.5474749276041087	4.315147376763308	2.411741868457231	0.14296589370893828	0.25388770779345937	Tobra_t0	Tobra	t0
dxs_ASV	dxs	ASV	3.1083324369137943	3.6010155194955775	2.270998126850673	0.1499774043783748	0.2618249601859764	Tobra_t0	Tobra	t0
parC_ASV	parC	ASV	0.5344488570275219	6.396856479387453	2.195132592598414	0.1623154596545016	0.27864153907356104	Tobra_t0	Tobra	t0
lysS_ASV	lysS	ASV	0.8981081316871745	6.085187936669722	2.0792421968005743	0.1730706369681608	0.2922340263560748	Tobra_t0	Tobra	t0
rpoH_LVA	rpoH	LVA	0.4570699203060478	4.835307194979528	1.7469297235102732	0.20853236977718434	0.34643280785564495	Tobra_t0	Tobra	t0
rpoN_ASV	rpoN	ASV	-1.0089384626167281	4.599241075051489	1.5848773299960677	0.22834735163703	0.37332979712085856	Tobra_t0	Tobra	t0
fda_stop	fda	stop	-0.3966284289155555	8.792476689142852	1.519742802848408	0.2394427730019735	0.3853532128000511	Tobra_t0	Tobra	t0
mreD_ASV	mreD	ASV	0.5081787011454015	7.927982077054093	1.4218259369199615	0.25438033853390296	0.4030949979844924	Tobra_t0	Tobra	t0
lptE_stop	lptE	stop	-1.0312176722612925	4.894876514500065	1.3566144275134109	0.26511708831990527	0.4137433348022764	Tobra_t0	Tobra	t0
nrdB_LAA	nrdB	LAA	-0.4329801299880799	3.8427584199417995	1.2819600577467505	0.2743099315410571	0.4217003425183415	Tobra_t0	Tobra	t0
rne_stop	rne	stop	0.212037933076169	8.947687565717601	1.2542672867185451	0.2829618802336572	0.428604024471569	Tobra_t0	Tobra	t0
asd_LVA	asd	LVA	0.07721699132379088	15.521814668767504	1.21710543391936	0.28988919297973703	0.4298157308328696	Tobra_t0	Tobra	t0
murB_ASV	murB	ASV	6.502897451122952	1.3692179368473507	1.1839475477113	0.29489291301936854	0.4298157308328696	Tobra_t0	Tobra	t0
topA_stop	topA	stop	0.42343170944234504	6.868704255435715	1.18421725400556	0.2962807464964441	0.4298157308328696	Tobra_t0	Tobra	t0
infB_LVA	infB	LVA	-1.0113069528620255	4.260207616562489	1.1347711353054835	0.3043405361142114	0.43171692198123157	Tobra_t0	Tobra	t0
rpoB_LAA	rpoB	LAA	0.15949718016836817	11.441487787915252	1.135402256663155	0.3059741291711641	0.43171692198123157	Tobra_t0	Tobra	t0
asd_LAA	asd	LAA	0.07159762210067329	15.53390707291243	1.1072312143578449	0.3118088923460592	0.43400426907627154	Tobra_t0	Tobra	t0
dnaG_ASV	dnaG	ASV	0.2580684921189003	8.091391388956861	1.077353867724004	0.3181758835958531	0.43696154680497157	Tobra_t0	Tobra	t0
dnaG_stop	dnaG	stop	0.21028161765672296	9.553119323724747	1.0369824366725753	0.3270626192611642	0.4432559182092094	Tobra_t0	Tobra	t0
mreD_LVA	mreD	LVA	-0.709099772765283	6.5091188606775265	0.982253142795275	0.339761726573656	0.44894239491116283	Tobra_t0	Tobra	t0
fis_stop	fis	stop	0.1676853148833171	9.507814046332092	0.9810664938300685	0.3399757942045699	0.44894239491116283	Tobra_t0	Tobra	t0
kdtA_stop	kdtA	stop	-0.9576939048099284	3.3713874218708684	0.5810792594797566	0.45644430155309346	0.5951109248097295	Tobra_t0	Tobra	t0
yjgQ_LAA	yjgQ	LAA	-0.25671204736595116	7.140927075347674	0.5170277985466014	0.4832630096875634	0.6152380335861319	Tobra_t0	Tobra	t0
lpdG_LAA	lpdG	LAA	0.5420257598284725	1.7947149137215725	0.4998101068946204	0.4861038625509466	0.6152380335861319	Tobra_t0	Tobra	t0
etfA_stop	etfA	stop	0.06006005066531295	14.24986402845059	0.5050850706287532	0.48980115295206617	0.6152380335861319	Tobra_t0	Tobra	t0
purA_LVA	purA	LVA	0.3065325563693495	3.4566382916286136	0.3423439943294888	0.5655384422184622	0.6990825220458183	Tobra_t0	Tobra	t0
purB_stop	purB	stop	-0.7969629458285905	2.3271854222934074	0.34571434892196923	0.5701255519596965	0.6990825220458183	Tobra_t0	Tobra	t0
lptE_ASV	lptE	ASV	-0.23386525769413782	6.132776675994224	0.3229603651124954	0.5791380674473059	0.7017790699655588	Tobra_t0	Tobra	t0
mreD_LAA	mreD	LAA	-0.20294101788821453	7.4382610202178805	0.2882848953500383	0.6003810267911411	0.7190609972033434	Tobra_t0	Tobra	t0
fdx1_ASV	fdx1	ASV	-0.14348733316184084	7.096357048822321	0.27496270483950985	0.6088418079898228	0.7208127152063419	Tobra_t0	Tobra	t0
fda_ASV	fda	ASV	0.1553167881450857	7.52550522563949	0.18493834498930034	0.6741961142480404	0.7823176215979112	Tobra_t0	Tobra	t0
yjgQ_LVA	yjgQ	LVA	-0.22111680027047523	7.472023658145377	0.18280659216051576	0.6759831875943116	0.7823176215979112	Tobra_t0	Tobra	t0
off-target_LAA	off-target	LAA	-0.068939931700406007	10.1776338490214	0.16130541031939724	0.6944677043885572	0.794779706133571	Tobra_t0	Tobra	t0
asd_stop	asd	stop	-0.1496829560644674	3.96394409881886	0.11212483628293939	0.7422020617220856	0.8400748610700529	Tobra_t0	Tobra	t0
grpE_ASV	grpE	ASV	-0.16354985798492414	5.804062410431218	0.10091985408485649	0.7557954544146157	0.846162302225059	Tobra_t0	Tobra	t0
etfA_LVA	etfA	LVA	-0.22386085188947671	1.9340610506547111	0.07627096472197853	0.7849989358286678	0.8694074235521804	Tobra_t0	Tobra	t0
topA_LAA	topA	LAA	-0.30944579897513286	3.428737587324365	0.04855628177201509	0.828324632960429	0.9076323105842998	Tobra_t0	Tobra	t0
infB_LAA	infB	LAA	0.08043370489657996	2.721768133220718	0.030307353083431514	0.8633498725028326	0.9233211586471655	Tobra_t0	Tobra	t0
rpoC_LVA	rpoC	LVA	-0.08988325806897984	2.054180337963503	0.028764189589261534	0.866601517101452	0.9233211586471655	Tobra_t0	Tobra	t0
asd_ASV	asd	ASV	-0.08889122787636022	4.806344079677097	0.028016781108376996	0.8695354600851947	0.9233211586471655	Tobra_t0	Tobra	t0
yjgQ_ASV	yjgQ	ASV	-0.07182388518453171	5.868109659892425	0.017685112882021778	0.8962419341603088	0.9375215504342479	Tobra_t0	Tobra	t0
rpoC_LAA	rpoC	LAA	0.07945022099868186	2.39942632002995	0.015748084454001193	0.9011129465338887	0.9375215504342479	Tobra_t0	Tobra	t0
grpE_LAA	grpE	LAA	-0.052650176885023235	3.719962655540977	0.00326671898243134	0.9551295303859055	0.9811976726584042	Tobra_t0	Tobra	t0
adk_stop	adk	stop	0.007028662212222734	10.508556581556771	0.0020064182590384845	0.9649515031159355	0.9811976726584042	Tobra_t0	Tobra	t0
etfA_LAA	etfA	LAA	-0.023841334584737636	2.167801607942922	0.0012856062531458408	0.9716714816617207	0.9811976726584042	Tobra_t0	Tobra	t0
ribD_stop	ribD	stop	5.125482406103868e-15	3.0295009558541413	0	1	1	Tobra_t0	Tobra	t0
nrdA_ASV	nrdA	ASV	-10.204075603307807	5.586206263932949	143.66325376450942	6.273183338863076e-8	6.461378839028968e-6	TrpSul_t0	TrpSul	t0
infB_ASV	infB	ASV	-0.5272736723457706	14.702926336798358	89.19943355506501	3.413886311926248e-7	1.758151450642018e-5	TrpSul_t0	TrpSul	t0
rpoD_stop	rpoD	stop	-0.6327498739523724	13.366259586312445	79.12174879147992	6.75874708588343e-7	2.0854992339521994e-5	TrpSul_t0	TrpSul	t0
purA_ASV	purA	ASV	0.5403325396385715	15.132499380920956	76.62493579948755	8.099026151270678e-7	2.0854992339521994e-5	TrpSul_t0	TrpSul	t0
purA_stop	purA	stop	0.47987704105649026	16.30097848585838	67.90818354195396	1.58941121121336e-6	3.218162125377024e-5	TrpSul_t0	TrpSul	t0
accA_ASV	accA	ASV	0.619154724900384	12.611724896220503	65.90832900915632	1.8746575487633147e-6	3.218162125377024e-5	TrpSul_t0	TrpSul	t0
rpoH_ASV	rpoH	ASV	0.5992872047286171	17.116386165234896	60.85468078744438	2.9014886372535507e-6	4.23260444658596e-5	TrpSul_t0	TrpSul	t0
etfA_ASV	etfA	ASV	0.6665589445164285	14.385767684506977	59.47106939353313	3.2874597643386095e-6	4.23260444658596e-5	TrpSul_t0	TrpSul	t0
rpoH_stop	rpoH	stop	0.514571322284551	17.296612456086283	52.79344900852609	6.228356986352309e-6	7.128008551047642e-5	TrpSul_t0	TrpSul	t0
nrdB_stop	nrdB	stop	0.426518310086913	15.688577369887295	49.388680114560586	8.853760399040232e-6	9.11937321101144e-5	TrpSul_t0	TrpSul	t0
lpdG_ASV	lpdG	ASV	0.4819642239691912	13.616949621556513	43.77522968931143	1.654180289257789e-5	1.548914270850475e-4	TrpSul_t0	TrpSul	t0
lpdG_stop	lpdG	stop	0.3629849213891913	13.37186445861654	42.945606990316406	1.823962202940506e-5	1.5655675575239344e-4	TrpSul_t0	TrpSul	t0
rho_stop	rho	stop	-0.5234915043619002	13.104580845522579	40.48098486054228	2.4603054537371037e-5	1.9493189364224746e-4	TrpSul_t0	TrpSul	t0
lptE_LAA	lptE	LAA	-1.0639601293292795	8.805195114273753	37.953884747610246	3.461149929651457e-5	2.464735541079268e-4	TrpSul_t0	TrpSul	t0
gyrB_ASV	gyrB	ASV	-0.4850808628653021	15.893628210890126	37.52833036202291	3.589420690892138e-5	2.464735541079268e-4	TrpSul_t0	TrpSul	t0
fis_stop	fis	stop	-1.0711880671152791	9.507814046332092	36.30399916725352	4.227942459196171e-5	2.721737958107535e-4	TrpSul_t0	TrpSul	t0
rpoC_ASV	rpoC	ASV	-0.39566277452947374	13.785883499309696	35.76417411252496	4.547848899778476e-5	2.7554613922187236e-4	TrpSul_t0	TrpSul	t0
gyrA_ASV	gyrA	ASV	-3.7034756886510714	5.776118800425053	33.54248524967833	5.328313180543117e-5	3.048979208866339e-4	TrpSul_t0	TrpSul	t0
adk_ASV	adk	ASV	0.6261069909510087	12.672710357521897	28.069593715317374	1.432542208084921e-4	7.765886706986678e-4	TrpSul_t0	TrpSul	t0
rpoN_LVA	rpoN	LVA	-2.9297941894689896	4.195206342072271	21.375720308826804	2.0039693996349054e-4	0.0010320442408119765	TrpSul_t0	TrpSul	t0
acnB_ASV	acnB	ASV	0.99083208241039	10.23562567035625	25.766975217354	2.1100683039376722e-4	0.001034938263359906	TrpSul_t0	TrpSul	t0
nrdB_ASV	nrdB	ASV	0.25348119003783737	15.62031605359664	25.479454210755435	2.21802707223125e-4	0.0010384399474537215	TrpSul_t0	TrpSul	t0
nrdB_LVA	nrdB	LVA	-1.5693068080572377	4.131166945548538	21.885363326106695	2.6448972497586175e-4	0.001184453985761468	TrpSul_t0	TrpSul	t0
infB_stop	infB	stop	-0.22793279591629542	14.954280965899729	20.704055422683087	5.419126779948903e-4	0.002325708576394738	TrpSul_t0	TrpSul	t0
gyrB_stop	gyrB	stop	-0.2786962393880262	16.550716456539305	19.71794205828023	6.625986384819047e-4	0.002729906390545448	TrpSul_t0	TrpSul	t0
pgsA_ASV	pgsA	ASV	-6.181149452279828	2.4119131291120244	15.908876698322276	0.0026830658530528338	0.010629068571709303	TrpSul_t0	TrpSul	t0
rne_LVA	rne	LVA	-0.41987330952570195	11.261212992764804	13.499887294271163	0.0027947862337348306	0.010661591928692132	TrpSul_t0	TrpSul	t0
topA_ASV	topA	ASV	0.5425438506453413	10.42589013782137	13.114629315572461	0.0030918762791065676	0.011373687740999158	TrpSul_t0	TrpSul	t0
dxs_ASV	dxs	ASV	4.743464595851247	3.6010155194955775	10.093910631078158	0.005455150848532113	0.019375190944786472	TrpSul_t0	TrpSul	t0
rpoC_stop	rpoC	stop	-0.20730840198199338	14.783486423837175	10.903383541649553	0.005709716223157704	0.01960335903284145	TrpSul_t0	TrpSul	t0
accA_stop	accA	stop	0.5642089876594617	11.401562613312686	9.618205234314049	0.008405584753348067	0.027928233212737127	TrpSul_t0	TrpSul	t0
rpoH_LAA	rpoH	LAA	0.8406255630321158	5.2681894251577885	9.504464872732333	0.008776123795815586	0.028248148467781415	TrpSul_t0	TrpSul	t0
lptE_LVA	lptE	LVA	-0.9845376362609942	8.008743060896578	9.863865688495773	0.009283791890599037	0.02897668377974851	TrpSul_t0	TrpSul	t0
yidC_ASV	yidC	ASV	0.2059618787228468	11.971943729562772	9.00360742021168	0.010205081394747482	0.030915393637029137	TrpSul_t0	TrpSul	t0
etfA_stop	etfA	stop	0.25133958087968417	14.24986402845059	8.84853573295082	0.010727674883277744	0.031570014656503075	TrpSul_t0	TrpSul	t0
nrdA_LVA	nrdA	LVA	-8.262077363799014	3.035232807849173	8.04759868917322	0.01336011939775176	0.03822478605467865	TrpSul_t0	TrpSul	t0
gyrA_stop	gyrA	stop	-9.705519924560742	2.8778751926436277	7.171527700608859	0.017290290417218763	0.048132430080365746	TrpSul_t0	TrpSul	t0
dnaQ_ASV	dnaQ	ASV	0.9556346454126039	8.447263477563697	7.183714598600969	0.01886755183557366	0.0511409957648444	TrpSul_t0	TrpSul	t0
fdx1_ASV	fdx1	ASV	0.622294245239294	7.096357048822321	6.591874024829715	0.0233963485280646	0.06179035636899112	TrpSul_t0	TrpSul	t0
lpdG_LVA	lpdG	LVA	-1.8163409677152147	2.0818790975352877	5.644050116111722	0.026135907481739076	0.06729996176547813	TrpSul_t0	TrpSul	t0
topA_LVA	topA	LVA	-3.8845965761527963	1.6885376768986307	6.063650436926613	0.027112797361604542	0.06811263727427483	TrpSul_t0	TrpSul	t0
grpE_ASV	grpE	ASV	-1.4603328941448817	5.804062410431218	6.095088113868138	0.028268335720832868	0.06932472807728061	TrpSul_t0	TrpSul	t0
purB_ASV	purB	ASV	0.6348914734301654	8.730866257300073	5.9635188718402254	0.029619014601928728	0.07013674298068649	TrpSul_t0	TrpSul	t0
kdtA_stop	kdtA	stop	-8.47998876782984	3.3713874218708684	5.621358745613315	0.029961327098545685	0.07013674298068649	TrpSul_t0	TrpSul	t0
rne_LAA	rne	LAA	-0.5761362405397944	9.684081884334852	5.65274251999185	0.03342277428192647	0.07650101668974281	TrpSul_t0	TrpSul	t0
mreD_LAA	mreD	LAA	0.7791666787011329	7.4382610202178805	5.497827336032841	0.03555308330681431	0.07960799088264944	TrpSul_t0	TrpSul	t0
acnB_stop	acnB	stop	-1.0165944157451139	7.531792651279223	5.190732846402376	0.0402201524442961	0.08814203620771273	TrpSul_t0	TrpSul	t0
dnaE_ASV	dnaE	ASV	-3.9478561447934126	2.31931101531203	4.57794578337698	0.04705832560436456	0.10097932369269896	TrpSul_t0	TrpSul	t0
off-target_LVA	off-target	LVA	-0.40565330606217764	10.153474902020072	4.360867842648428	0.056966547728023044	0.11974600848951782	TrpSul_t0	TrpSul	t0
gyrB_LVA	gyrB	LVA	-0.7290504309662891	3.8484516329928473	4.106781745089172	0.05975268743213694	0.12309053611020211	TrpSul_t0	TrpSul	t0
rne_stop	rne	stop	0.3764903053212479	8.947687565717601	4.112006919880587	0.0635415548798507	0.1283290226004828	TrpSul_t0	TrpSul	t0
rpoN_ASV	rpoN	ASV	-1.7016866856450616	4.599241075051489	3.975630537680126	0.06571776599163082	0.13017172879111488	TrpSul_t0	TrpSul	t0
purB_stop	purB	stop	-5.362394288945693	2.3271854222934074	3.990399224559782	0.07487976204583568	0.14552104699473728	TrpSul_t0	TrpSul	t0
fabV_ASV	fabV	ASV	0.44108202716161354	8.244088465583076	2.8173150378933065	0.11706738629775819	0.2232951997901684	TrpSul_t0	TrpSul	t0
fabV_stop	fabV	stop	0.9980384063751753	5.188458123142994	2.726775085903731	0.12294587782537823	0.23024409847298105	TrpSul_t0	TrpSul	t0
murB_ASV	murB	ASV	7.560461860487432	1.3692179368473507	2.621419153982128	0.12768297974981183	0.23484548061126104	TrpSul_t0	TrpSul	t0
lptE_ASV	lptE	ASV	-0.671368032335314	6.132776675994224	2.596515233955955	0.13015710639168865	0.23519617470778828	TrpSul_t0	TrpSul	t0
adk_stop	adk	stop	0.24375370171807764	10.508556581556771	2.461178661945834	0.14064947239081135	0.2444374998173591	TrpSul_t0	TrpSul	t0
etfA_LVA	etfA	LVA	0.9468088775499516	1.9340610506547111	2.3297509465862682	0.14120024960878796	0.2444374998173591	TrpSul_t0	TrpSul	t0
purA_LAA	purA	LAA	0.6509927964519094	3.745962467654232	2.3665947986872595	0.14239077659263638	0.2444374998173591	TrpSul_t0	TrpSul	t0
parC_ASV	parC	ASV	0.5372825799132611	6.396856479387453	2.3953576180667535	0.14572757625664082	0.24606459597432795	TrpSul_t0	TrpSul	t0
lysS_stop	lysS	stop	1.4054341850014964	5.098300967460123	2.254850027664161	0.15731535473413855	0.26134647641316566	TrpSul_t0	TrpSul	t0
ribD_stop	ribD	stop	8.718883385912296	3.0295009558541413	2.4122379669311815	0.1612272003737919	0.2635936768015963	TrpSul_t0	TrpSul	t0
dnaG_stop	dnaG	stop	-0.2798472932551814	9.553119323724747	1.8208863750696216	0.20019109014661216	0.32218253570470395	TrpSul_t0	TrpSul	t0
off-target_ASV	off-target	ASV	0.29157536124843886	9.88429316549353	1.752864804488221	0.20827641207735834	0.329087936086306	TrpSul_t0	TrpSul	t0
asd_LAA	asd	LAA	0.08952824731209574	15.53390707291243	1.7317432949626006	0.21087188137569124	0.329087936086306	TrpSul_t0	TrpSul	t0
rne_ASV	rne	ASV	0.31356481446664186	10.375658776468082	1.6361268408346576	0.22316971682723186	0.34308180348066986	TrpSul_t0	TrpSul	t0
COQ7_ASV	COQ7	ASV	-2.2773664195729575	1.5869164826514128	1.5464569300832427	0.2330679772840464	0.35302943618024674	TrpSul_t0	TrpSul	t0
rpoN_LAA	rpoN	LAA	-0.580775810641289	4.320224495141289	1.4179651851726924	0.24870642731639553	0.37125742048679333	TrpSul_t0	TrpSul	t0
yidC_stop	yidC	stop	0.10653412496923391	12.027502677810686	1.260531138798878	0.2818136979296713	0.41182650504022755	TrpSul_t0	TrpSul	t0
rpoB_LAA	rpoB	LAA	0.16684881338140117	11.441487787915252	1.2492569267958422	0.28388040638695294	0.41182650504022755	TrpSul_t0	TrpSul	t0
dnaG_ASV	dnaG	ASV	0.2656928581156812	8.091391388956861	1.1962921622815288	0.2938792723163325	0.4149611070838231	TrpSul_t0	TrpSul	t0
asd_LVA	asd	LVA	0.07650485077448929	15.521814668767504	1.1951252530997012	0.29409864870989405	0.4149611070838231	TrpSul_t0	TrpSul	t0
lptE_stop	lptE	stop	-0.8341744271361149	4.894876514500065	1.0384432888990662	0.3268305904584321	0.45219744542402845	TrpSul_t0	TrpSul	t0
mreD_ASV	mreD	ASV	0.42233698223912497	7.927982077054093	1.027245302150727	0.3292699845320596	0.45219744542402845	TrpSul_t0	TrpSul	t0
asd_stop	asd	stop	0.38175661799462246	3.96394409881886	0.9808477774319488	0.33711711358260366	0.4536061553237484	TrpSul_t0	TrpSul	t0
accA_LAA	accA	LAA	1.4808437908277472	1.070988937281769	0.9561370498199956	0.34152516842101055	0.4536061553237484	TrpSul_t0	TrpSul	t0
rpoH_LVA	rpoH	LVA	0.32939516720258427	4.835307194979528	0.9647678993903683	0.34350757393448905	0.4536061553237484	TrpSul_t0	TrpSul	t0
grpE_LVA	grpE	LVA	-0.4924079160289629	5.122668427079388	0.9157077934049538	0.35611175710252363	0.46429760736151815	TrpSul_t0	TrpSul	t0
lpdG_LAA	lpdG	LAA	0.6250765014622165	1.7947149137215725	0.7645368408268214	0.39021251249021616	0.5023986098311534	TrpSul_t0	TrpSul	t0
rpoC_LVA	rpoC	LVA	-0.42131470708631935	2.054180337963503	0.6332631100849049	0.43317044755353773	0.5508216802223999	TrpSul_t0	TrpSul	t0
off-target_LAA	off-target	LAA	-0.11507404675964329	10.1776338490214	0.45774915197773847	0.5105112940731368	0.6412519913357694	TrpSul_t0	TrpSul	t0
grpE_LAA	grpE	LAA	-0.6301851535321035	3.719962655540977	0.4319729098473627	0.520369502419243	0.6457597439660485	TrpSul_t0	TrpSul	t0
purA_LVA	purA	LVA	0.3020881514573489	3.4566382916286136	0.370998908609075	0.5498573640285128	0.6693308562083822	TrpSul_t0	TrpSul	t0
nrdB_LAA	nrdB	LAA	0.19706535632276637	3.8427584199417995	0.36855118880858506	0.5523604153175969	0.6693308562083822	TrpSul_t0	TrpSul	t0
topA_stop	topA	stop	0.2192025932374917	6.868704255435715	0.3159353677116685	0.583631369784165	0.6990003614856859	TrpSul_t0	TrpSul	t0
fda_stop	fda	stop	-0.15407875493542145	8.792476689142852	0.24633177252934205	0.6279387068063527	0.7420102338800473	TrpSul_t0	TrpSul	t0
yqgF_stop	yqgF	stop	0.2468049096990262	6.53883803246932	0.23779646345896974	0.6339504910819822	0.7420102338800473	TrpSul_t0	TrpSul	t0
yjgQ_ASV	yjgQ	ASV	-0.20151210370063438	5.868109659892425	0.14857759916245816	0.7061333902807666	0.8172105527968422	TrpSul_t0	TrpSul	t0
yjgQ_LAA	yjgQ	LAA	-0.10928529613224855	7.140927075347674	0.10334839103991017	0.7523235405107379	0.8609924963622889	TrpSul_t0	TrpSul	t0
yjgQ_LVA	yjgQ	LVA	0.14186339880994409	7.472023658145377	0.0861478403492285	0.773775074620149	0.868742443503238	TrpSul_t0	TrpSul	t0
fda_ASV	fda	ASV	-0.1046166414883019	7.52550522563949	0.08442564258016799	0.7759641242941543	0.868742443503238	TrpSul_t0	TrpSul	t0
gyrB_LAA	gyrB	LAA	-0.07835723015189724	4.315147376763308	0.06474007362689452	0.8028924419776167	0.8892249626203711	TrpSul_t0	TrpSul	t0
infB_LVA	infB	LVA	-0.17683824527459774	4.260207616562489	0.05166374381965944	0.8233966440428135	0.89860605204484445	TrpSul_t0	TrpSul	t0
asd_ASV	asd	ASV	0.10733769582273074	4.806344079677097	0.04859121743275888	0.8288114072258274	0.89860605204484445	TrpSul_t0	TrpSul	t0
infB_LAA	infB	LAA	-0.08205029143378667	2.721768133220718	0.0334688127450877	0.8564780067332651	0.911454667221699	TrpSul_t0	TrpSul	t0
rpoC_LAA	rpoC	LAA	-0.1113421725053406	2.39942632002995	0.03249589794587341	0.8583602205874252	0.911454667221699	TrpSul_t0	TrpSul	t0
mreD_LVA	mreD	LVA	-0.09439313569957222	6.5091188606775265	0.021440414238381514	0.885835465899466	0.931031152935153	TrpSul_t0	TrpSul	t0
etfA_LAA	etfA	LAA	-0.06135166820943841	2.167801607942922	0.00944257600460086	0.9233340493511906	0.9520129995702177	TrpSul_t0	TrpSul	t0
topA_LAA	topA	LAA	-0.12389883458257574	3.428737587324365	0.009315411063847003	0.924284465602153	0.9520129995702177	TrpSul_t0	TrpSul	t0
off-target_stop	off-target	stop	-0.016042106752128325	7.645592493506477	0.003979529981388345	0.9506582438961897	0.9694831596169063	TrpSul_t0	TrpSul	t0
lysS_ASV	lysS	ASV	-0.018914513238616246	6.085187936669722	7.687707037253451e-4	0.9783030489609008	0.9878942553232626	TrpSul_t0	TrpSul	t0
cysS_ASV	cysS	ASV	0	1.6886896071518873	0	1	1	TrpSul_t0	TrpSul	t0
infB_stop	infB	stop	1.7243032843120671	14.954280965899729	1123.6678686703128	4.9556367438883765e-14	5.1043058462050275e-12	Levo_LB	Levo	LB
yidC_ASV	yidC	ASV	2.1554517495877903	11.971943729562772	937.46217678085	1.591246515368597e-13	8.194919554148275e-12	Levo_LB	Levo	LB
infB_ASV	infB	ASV	1.58977480929294	14.702926336798358	778.3607887229026	5.254334021686554e-13	1.8039880141123835e-11	Levo_LB	Levo	LB
rho_stop	rho	stop	-2.145492647008247	13.104580845522579	610.3832085210241	2.4912428234397126e-12	6.41495027035726e-11	Levo_LB	Levo	LB
yidC_stop	yidC	stop	2.1167689129798384	12.027502677810686	474.12037403573294	1.2454760323016243e-11	2.5656806265413464e-10	Levo_LB	Levo	LB
asd_LAA	asd	LAA	-1.3905755095484693	15.53390707291243	401.6934943833659	3.561503855058749e-11	6.113914951184186e-10	Levo_LB	Levo	LB
nrdB_ASV	nrdB	ASV	-0.9856916453814912	15.62031605359664	377.3984611777303	5.282138867801902e-11	7.772290048337084e-10	Levo_LB	Levo	LB
nrdB_stop	nrdB	stop	-1.1280825906687486	15.688577369887295	337.56242494096244	1.0666889622659527e-10	1.2988679326760754e-9	Levo_LB	Levo	LB
asd_LVA	asd	LVA	-1.3019216454634823	15.521814668767504	334.24940652159677	1.134933145056765e-10	1.2988679326760754e-9	Levo_LB	Levo	LB
lpdG_stop	lpdG	stop	-1.0167341506725112	13.37186445861654	328.4721162588743	1.26636416886408e-10	1.3043550939300024e-9	Levo_LB	Levo	LB
lpdG_ASV	lpdG	ASV	-1.202128312435233	13.616949621556513	263.9379582771198	4.976248910285416e-10	4.659578525085435e-9	Levo_LB	Levo	LB
lptE_LAA	lptE	LAA	-3.6070637175111417	8.805195114273753	166.7791226535781	8.836904993839158e-9	7.585010119711945e-8	Levo_LB	Levo	LB
rpoC_stop	rpoC	stop	0.7927698264839932	14.783486423837175	157.6593392372381	1.1810892532477056e-8	9.357861006501053e-8	Levo_LB	Levo	LB
gyrB_stop	gyrB	stop	0.6747898203474455	16.550716456539305	114.7259713150487	7.893085667209469e-8	5.807055883732681e-7	Levo_LB	Levo	LB
off-target_LAA	off-target	LAA	1.7368610083882636	10.1776338490214	103.02620435873081	1.483639480095227e-7	1.0187657763320558e-6	Levo_LB	Levo	LB
topA_ASV	topA	ASV	-1.5063009239643257	10.42589013782137	90.0712652135345	3.2296340976776433e-7	2.079076950379983e-6	Levo_LB	Levo	LB
rpoB_LAA	rpoB	LAA	-1.4185012168877424	11.441487787915252	83.06029586038956	5.131496743101154e-7	3.109083320820111e-6	Levo_LB	Levo	LB
yjgQ_LAA	yjgQ	LAA	-5.079402439122004	7.140927075347674	66.37299237548173	7.32000989095172e-7	4.1886723264890396e-6	Levo_LB	Levo	LB
purA_ASV	purA	ASV	-0.5236873169340065	15.132499380920956	71.92369654970798	1.1549743263366274e-6	6.2611766111932966e-6	Levo_LB	Levo	LB
lptE_LVA	lptE	LVA	-10.924715958212206	8.008743060896578	70.97180421670859	3.7082485697099354e-6	1.909748013400617e-5	Levo_LB	Levo	LB
purA_stop	purA	stop	-0.4236403760023575	16.30097848585838	52.954857015181055	6.128206359903131e-6	3.0057393098572503e-5	Levo_LB	Levo	LB
adk_ASV	adk	ASV	-0.8466643096398314	12.672710357521897	50.59981126135064	7.795398531681921e-6	3.649663858014717e-5	Levo_LB	Levo	LB
rpoH_LAA	rpoH	LAA	-1.9719368645889608	5.2681894251577885	48.17921523765397	1.0492355178179996e-5	4.698750362402346e-5	Levo_LB	Levo	LB
etfA_ASV	etfA	ASV	-0.5945837261655407	14.385767684506977	47.316051671565475	1.1074843237482362e-5	4.7529535560861804e-5	Levo_LB	Levo	LB
rpoC_ASV	rpoC	ASV	0.4451981624008752	13.785883499309696	45.189846261877065	1.4049835945661038e-5	5.788532409612348e-5	Levo_LB	Levo	LB
dnaQ_ASV	dnaQ	ASV	1.9984864381523089	8.447263477563697	41.37638438749237	2.207879306057171e-5	8.746598789380332e-5	Levo_LB	Levo	LB
purA_LAA	purA	LAA	-2.4067940396151815	3.745962467654232	30.89979685213332	3.484561418566077e-5	1.3292956522677996e-4	Levo_LB	Levo	LB
rpoH_stop	rpoH	stop	-0.4086967872668781	17.296612456086283	33.36154611910522	6.369706474149828e-5	2.343142024419401e-4	Levo_LB	Levo	LB
gyrB_ASV	gyrB	ASV	0.4485066859110992	15.893628210890126	32.08872657986427	7.67067776285648e-5	2.724413136462819e-4	Levo_LB	Levo	LB
asd_ASV	asd	ASV	-2.367140184962978	4.806344079677097	27.318016946536098	1.4143874842510853e-4	4.856063695928726e-4	Levo_LB	Levo	LB
rpoH_LVA	rpoH	LVA	-1.9419260835813066	4.835307194979528	27.21260989887683	1.5395827107387024e-4	5.115387716325366e-4	Levo_LB	Levo	LB
asd_stop	asd	stop	-1.7332405646384288	3.96394409881886	24.23714462386181	1.6475416686932503e-4	5.303024746106399e-4	Levo_LB	Levo	LB
purA_LVA	purA	LVA	-2.0922301777191907	3.4566382916286136	19.07652937442612	3.4918612724264586e-4	0.0010898839729088644	Levo_LB	Levo	LB
fdx1_ASV	fdx1	ASV	1.155352345674918	7.096357048822321	22.272077084729858	4.0029392789943483e-4	0.001212655134518876	Levo_LB	Levo	LB
mreD_ASV	mreD	ASV	1.7286000845529268	7.927982077054093	21.380066421826637	4.7458412741919716e-4	0.0013966332892622088	Levo_LB	Levo	LB
yjgQ_LVA	yjgQ	LVA	-2.823213945101451	7.472023658145377	20.508163393573525	5.696404925202024e-4	0.001629804742488357	Levo_LB	Levo	LB
rne_LVA	rne	LVA	0.5172027349945095	11.261212992764804	20.277404899219583	5.907185986842677e-4	0.0016444328557967452	Levo_LB	Levo	LB
gyrB_LAA	gyrB	LAA	-1.3385439847038645	4.315147376763308	18.507794817167987	7.473458263738897e-4	0.002025700529381859	Levo_LB	Levo	LB
nrdB_LVA	nrdB	LVA	-3.0959166540157472	4.131166945548538	17.216610998908674	7.83135486186625e-4	0.0020682808994159584	Levo_LB	Levo	LB
fda_ASV	fda	ASV	1.4383605884674309	7.52550522563949	17.35104666278017	0.001105449150129026	0.0028465315615822423	Levo_LB	Levo	LB
etfA_LVA	etfA	LVA	-3.107753561727366	1.9340610506547111	13.52139802753831	0.0013244998903081122	0.0033274021634569647	Levo_LB	Levo	LB
off-target_LVA	off-target	LVA	0.7853431671547668	10.153474902020072	16.18315919599206	0.0014423542376090798	0.0034613480495453938	Levo_LB	Levo	LB
nrdB_LAA	nrdB	LAA	-1.5655611634676998	3.8427584199417995	14.779591142611677	0.0014450287973830286	0.0034613480495453938	Levo_LB	Levo	LB
accA_ASV	accA	ASV	0.2924417394306771	12.611724896220503	14.79665444113342	0.0020124589951983525	0.004710983556941598	Levo_LB	Levo	LB
etfA_stop	etfA	stop	-0.3095260682199788	14.24986402845059	13.380608876995218	0.0028829977129417902	0.006598861431844542	Levo_LB	Levo	LB
acnB_ASV	acnB	ASV	-0.6921542515389604	10.23562567035625	12.427683152145988	0.0037171032511699852	0.008323079018924097	Levo_LB	Levo	LB
lptE_ASV	lptE	ASV	-2.4251462490658167	6.132776675994224	11.977618994896819	0.003994697468568139	0.008754337005585497	Levo_LB	Levo	LB
adk_stop	adk	stop	-0.5037687914408638	10.508556581556771	10.154433089231276	0.007131959425132741	0.015303996266430675	Levo_LB	Levo	LB
rpoH_ASV	rpoH	ASV	-0.24125358137875752	17.116386165234896	9.919443678401736	0.00766013848944915	0.016101923763535968	Levo_LB	Levo	LB
lpdG_LAA	lpdG	LAA	-2.3185204353574638	1.7947149137215725	7.912057289364757	0.0094072801198201	0.019378997046829407	Levo_LB	Levo	LB
rne_LAA	rne	LAA	0.7391128544318272	9.684081884334852	9.14080047943153	0.009767968603862297	0.019727466003878757	Levo_LB	Levo	LB
etfA_LAA	etfA	LAA	-1.698444335423113	2.167801607942922	7.276229718773985	0.012100757285603628	0.023968807700330264	Levo_LB	Levo	LB
yjgQ_ASV	yjgQ	ASV	-1.9640994330585722	5.868109659892425	8.134172722719718	0.013606483612332253	0.026442788906985322	Levo_LB	Levo	LB
fabV_ASV	fabV	ASV	0.6962638989747766	8.244088465583076	7.695825314429646	0.01576794060692645	0.030075886713211566	Levo_LB	Levo	LB
kdtA_stop	kdtA	stop	2.6609858126712904	3.3713874218708684	6.525104573630449	0.020636764412461255	0.0386470315360638	Levo_LB	Levo	LB
rpoC_LVA	rpoC	LVA	-1.2112763044642636	2.054180337963503	5.897317050992104	0.02217516381083543	0.040786462009215166	Levo_LB	Levo	LB
nrdA_ASV	nrdA	ASV	-4.248382880641059	5.586206263932949	5.588389307769532	0.03626270487998287	0.06552734390593397	Levo_LB	Levo	LB
topA_stop	topA	stop	-1.0957131707284526	6.868704255435715	5.2468715304074145	0.03935549422221088	0.06978991839019842	Levo_LB	Levo	LB
mreD_LAA	mreD	LAA	0.719600387095721	7.4382610202178805	5.205880427308886	0.039976749369142785	0.06978991839019842	Levo_LB	Levo	LB
rpoD_stop	rpoD	stop	-0.1604164551916146	13.366259586312445	5.0859247483932615	0.041959393085191365	0.07203029146291184	Levo_LB	Levo	LB
rpoC_LAA	rpoC	LAA	-1.1141033383253076	2.39942632002995	4.415597014902269	0.04559142462876906	0.0769822415862822	Levo_LB	Levo	LB
purB_ASV	purB	ASV	0.5455459662739947	8.730866257300073	4.784043379863197	0.04755754603882428	0.07900689099998227	Levo_LB	Levo	LB
rne_ASV	rne	ASV	-0.533391021003645	10.375658776468082	4.599588401739302	0.051409894540569205	0.08405109742347029	Levo_LB	Levo	LB
ribD_stop	ribD	stop	8.349225043965584	3.0295009558541413	5.265842815056764	0.052769894902859896	0.08492654960929015	Levo_LB	Levo	LB
pgsA_ASV	pgsA	ASV	-7.474675262012766	2.4119131291120244	4.228795144074616	0.06742702325247284	0.10684589838468772	Levo_LB	Levo	LB
acnB_stop	acnB	stop	0.8812303645710314	7.531792651279223	3.7826188076476988	0.07371421839289273	0.11503885597678713	Levo_LB	Levo	LB
gyrA_ASV	gyrA	ASV	-1.4949305742902372	5.776118800425053	3.68704709096788	0.07614920150071902	0.117065190366777	Levo_LB	Levo	LB
gyrB_LVA	gyrB	LVA	-0.7303283089020486	3.8484516329928473	3.456706979398486	0.08152569922302823	0.12348745617605746	Levo_LB	Levo	LB
parC_ASV	parC	ASV	-0.5821263594547857	6.396856479387453	3.4945942831859425	0.08429784009251218	0.12583590622505442	Levo_LB	Levo	LB
fis_stop	fis	stop	0.30524283318841716	9.507814046332092	3.215782176915176	0.09616555828878669	0.14120435840019996	Levo_LB	Levo	LB
accA_stop	accA	stop	-0.3254975767651611	11.401562613312686	3.1907403401582504	0.09733504316906987	0.14120435840019996	Levo_LB	Levo	LB
rne_stop	rne	stop	-0.29579662040842586	8.947687565717601	2.325387191930896	0.1511818096008902	0.21502575078787595	Levo_LB	Levo	LB
off-target_stop	off-target	stop	0.388177542068698	7.645592493506477	2.3106655497184856	0.15239689133509654	0.21502575078787595	Levo_LB	Levo	LB
grpE_LAA	grpE	LAA	-2.6971134811552875	3.719962655540977	2.09573087789314	0.1670293697141366	0.23248682541291985	Levo_LB	Levo	LB
lpdG_LVA	lpdG	LVA	-1.596518657126744	2.0818790975352877	1.8415740665746752	0.18780507283167058	0.2579189666888276	Levo_LB	Levo	LB
dnaG_ASV	dnaG	ASV	0.33627946003093995	8.091391388956861	1.7909868125866104	0.20369985087154954	0.2760669031548632	Levo_LB	Levo	LB
lysS_stop	lysS	stop	1.0952632610883695	5.098300967460123	1.6003031646921233	0.22827430599217413	0.3053539417817394	Levo_LB	Levo	LB
accA_LAA	accA	LAA	-0.8848505016487027	1.070988937281769	1.534403432570103	0.23185828435021272	0.3061718370265629	Levo_LB	Levo	LB
COQ7_ASV	COQ7	ASV	7.046212219741326	1.5869164826514128	1.5284631997362004	0.23567513441108345	0.3072726435992607	Levo_LB	Levo	LB
dnaG_stop	dnaG	stop	0.2500432900612371	9.553119323724747	1.4647756630144582	0.2476723396765705	0.31887813733358455	Levo_LB	Levo	LB
cysS_ASV	cysS	ASV	-6.0816976806242	1.6886896071518873	1.352541032577825	0.27169265744941096	0.34548572490480656	Levo_LB	Levo	LB
mreD_LVA	mreD	LVA	0.7446249808290463	6.5091188606775265	1.2846899911480283	0.27753254364567925	0.3486079511646947	Levo_LB	Levo	LB
dnaE_ASV	dnaE	ASV	-7.0848820784276185	2.31931101531203	1.218987820091988	0.2848157877679259	0.35344609807345023	Levo_LB	Levo	LB
infB_LAA	infB	LAA	0.39681509741150744	2.721768133220718	1.1597459278076743	0.2929176634345937	0.3591728492114661	Levo_LB	Levo	LB
infB_LVA	infB	LVA	1.1694033041175138	4.260207616562489	1.136713677760145	0.3039422417671823	0.36703046535759587	Levo_LB	Levo	LB
gyrA_stop	gyrA	stop	-7.131676062515118	2.8778751926436277	1.121635732415913	0.3064526215607111	0.36703046535759587	Levo_LB	Levo	LB
lysS_ASV	lysS	ASV	0.6357911764566515	6.085187936669722	1.0922728276531353	0.31509410939942717	0.3707411763065707	Levo_LB	Levo	LB
dxs_ASV	dxs	ASV	-5.1972072587123614	3.6010155194955775	1.0606873524010905	0.31733697961309515	0.3707411763065707	Levo_LB	Levo	LB
off-target_ASV	off-target	ASV	-0.22873172021511526	9.88429316549353	1.0673162868591142	0.32034917176004657	0.3707411763065707	Levo_LB	Levo	LB
fabV_stop	fabV	stop	0.49147289291565804	5.188458123142994	0.934745940753725	0.3515173824260255	0.40229211544311805	Levo_LB	Levo	LB
grpE_LVA	grpE	LVA	0.6370811694253397	5.122668427079388	0.6453383623696646	0.4362673993621973	0.4906641669279276	Levo_LB	Levo	LB
yqgF_stop	yqgF	stop	0.4385292949933415	6.53883803246932	0.6396326006235357	0.4382631393919353	0.4906641669279276	Levo_LB	Levo	LB
rpoN_LAA	rpoN	LAA	-1.3147156508272426	4.320224495141289	0.4364262089342465	0.516947434531388	0.5725331801799243	Levo_LB	Levo	LB
topA_LVA	topA	LVA	-1.256431890916418	1.6885376768986307	0.403469351114631	0.5353667706841362	0.5866252912815535	Levo_LB	Levo	LB
murB_ASV	murB	ASV	-5.043522906182659	1.3692179368473507	0.3531945463373357	0.5617719793529152	0.609079093403687	Levo_LB	Levo	LB
nrdA_LVA	nrdA	LVA	-1.4431735617562953	3.035232807849173	0.31446330719646715	0.5839609528833468	0.6265414390310909	Levo_LB	Levo	LB
lptE_stop	lptE	stop	-0.33675062703608655	4.894876514500065	0.13702388532553963	0.7172367728516869	0.7616019340590077	Levo_LB	Levo	LB
rpoN_ASV	rpoN	ASV	-0.371964187556426	4.599241075051489	0.07358089295419915	0.7900931752461208	0.8304040515341882	Levo_LB	Levo	LB
topA_LAA	topA	LAA	0.29816508932385893	3.428737587324365	0.04592094063394881	0.8329711876904702	0.8666265892133175	Levo_LB	Levo	LB
fda_stop	fda	stop	-0.057317853190829535	8.792476689142852	0.03376391216567306	0.8570391558176544	0.8827503304921841	Levo_LB	Levo	LB
grpE_ASV	grpE	ASV	0.04434762667311518	5.804062410431218	0.007518918609294651	0.9322277877493259	0.9506877439423819	Levo_LB	Levo	LB
rpoN_LVA	rpoN	LVA	0.050124996683420686	4.195206342072271	9.216206117159616e-4	0.9761083769577413	0.9856780669279153	Levo_LB	Levo	LB
purB_stop	purB	stop	0.1166022992020009	2.3271854222934074	1.6204994847722153e-4	0.9901040369325984	0.9901040369325984	Levo_LB	Levo	LB
rpoC_stop	rpoC	stop	0.5497833860322086	14.783486423837175	76.23009578094072	8.337959196364132e-7	5.251145791103118e-5	Tobra_LB	Tobra	LB
rpoC_ASV	rpoC	ASV	0.5687411838953421	13.785883499309696	73.54537898107436	1.0196399594374986e-6	5.251145791103118e-5	Tobra_LB	Tobra	LB
nrdB_ASV	nrdB	ASV	0.3857196349726094	15.62031605359664	58.83854274120542	3.483435790924397e-6	1.1959796215507098e-4	Tobra_LB	Tobra	LB
infB_ASV	infB	ASV	0.4139888795108597	14.702926336798358	54.97884036744052	5.017801928652569e-6	1.2920839966280365e-4	Tobra_LB	Tobra	LB
nrdB_stop	nrdB	stop	0.40253884369298815	15.688577369887295	43.999111526947786	1.6115372635768034e-5	3.3197667629682154e-4	Tobra_LB	Tobra	LB
lpdG_ASV	lpdG	ASV	0.40138196237949536	13.616949621556513	30.40314089612612	9.895226387265408e-5	0.0016986805298138952	Tobra_LB	Tobra	LB
accA_ASV	accA	ASV	0.3926484194875231	12.611724896220503	26.6106464653192	1.8258311229463677e-4	0.0026505816183302945	Tobra_LB	Tobra	LB
asd_stop	asd	stop	-1.7713398891276257	3.96394409881886	23.137904744729067	2.0649894767678186e-4	0.0026505816183302945	Tobra_LB	Tobra	LB
infB_stop	infB	stop	0.2519193412077984	14.954280965899729	25.23268369537992	2.3160421907740438e-4	0.0026505816183302945	Tobra_LB	Tobra	LB
gyrB_LAA	gyrB	LAA	-1.3973288063699196	4.315147376763308	18.398622186246698	7.658385249018688e-4	0.006630451939712117	Tobra_LB	Tobra	LB
purA_ASV	purA	ASV	0.26855195464320253	15.132499380920956	19.010012958421544	7.685594571662753e-4	0.006630451939712117	Tobra_LB	Tobra	LB
asd_ASV	asd	ASV	-1.8720549614642077	4.806344079677097	18.554131394215503	7.724798376363631e-4	0.006630451939712117	Tobra_LB	Tobra	LB
rho_stop	rho	stop	0.333362286988892	13.104580845522579	16.379356766534677	0.0013777378162539555	0.010414205534505942	Tobra_LB	Tobra	LB
topA_ASV	topA	ASV	0.6011464467282875	10.42589013782137	16.263519462764854	0.001415523082360031	0.010414205534505942	Tobra_LB	Tobra	LB
rpoH_LAA	rpoH	LAA	-0.9428470488861176	5.2681894251577885	14.0243396082064	0.0024723026306142375	0.016976478063551095	Tobra_LB	Tobra	LB
etfA_ASV	etfA	ASV	0.30290711686568284	14.385767684506977	12.368990251464757	0.0037768145224979298	0.024313243488580424	Tobra_LB	Tobra	LB
rpoH_ASV	rpoH	ASV	0.24784172303375768	17.116386165234896	10.46915926857564	0.00648908502373527	0.03931622102616075	Tobra_LB	Tobra	LB
rpoD_stop	rpoD	stop	0.2229381604739989	13.366259586312445	9.830441394833464	0.007872065579446107	0.04503332170428417	Tobra_LB	Tobra	LB
rpoH_stop	rpoH	stop	0.2189208856798907	17.296612456086283	9.596642918969316	0.0084620926552231	0.04503332170428417	Tobra_LB	Tobra	LB
purA_LVA	purA	LVA	-1.2719343148857662	3.4566382916286136	8.587980956108701	0.008744334311511488	0.04503332170428417	Tobra_LB	Tobra	LB
gyrB_LVA	gyrB	LVA	-1.3305214707757747	3.8484516329928473	8.722150192509732	0.009362080140944362	0.045918774024631875	Tobra_LB	Tobra	LB
purA_LAA	purA	LAA	-1.0145245418477071	3.745962467654232	8.044882631158858	0.01141092688758028	0.05342388497367131	Tobra_LB	Tobra	LB
lpdG_stop	lpdG	stop	0.15449217802657958	13.37186445861654	7.784209060078565	0.01529215237631104	0.06848224759826249	Tobra_LB	Tobra	LB
off-target_stop	off-target	stop	-0.7341637916311202	7.645592493506477	6.460628819486254	0.024549194931203257	0.10535696157974732	Tobra_LB	Tobra	LB
etfA_LVA	etfA	LVA	-1.6009615227778762	1.9340610506547111	5.48486959687455	0.028660524527430734	0.11808136105301463	Tobra_LB	Tobra	LB
adk_ASV	adk	ASV	0.2817493246569013	12.672710357521897	5.723794330288612	0.03250298287616109	0.12876181677863816	Tobra_LB	Tobra	LB
nrdB_LAA	nrdB	LAA	-0.863860756082257	3.8427584199417995	5.280083019347071	0.0354768744862619	0.1353377063735176	Tobra_LB	Tobra	LB
parC_ASV	parC	ASV	-0.7565594111148977	6.396856479387453	5.367624800320726	0.03750113563743025	0.1379506060948327	Tobra_LB	Tobra	LB
mreD_LAA	mreD	LAA	-0.848114675960641	7.4382610202178805	5.2768836298596415	0.038843662818919336	0.13796197483961006	Tobra_LB	Tobra	LB
rpoC_LAA	rpoC	LAA	-1.1224013150157008	2.39942632002995	4.1463438699415525	0.05217279308112886	0.1791265895785424	Tobra_LB	Tobra	LB
cysS_ASV	cysS	ASV	2.785652340844807	1.6886896071518873	4.694093613259677	0.055345405446269744	0.18388957293438013	Tobra_LB	Tobra	LB
fabV_ASV	fabV	ASV	0.519715912393687	8.244088465583076	4.117391823885376	0.06339341262086692	0.20404754687341542	Tobra_LB	Tobra	LB
rpoH_LVA	rpoH	LVA	-0.6260402404978417	4.835307194979528	3.9706800363601324	0.06721773218545875	0.20980080045764396	Tobra_LB	Tobra	LB
etfA_LAA	etfA	LAA	-1.1008824049494303	2.167801607942922	3.4697836173426038	0.0738319982560029	0.22366752412847934	Tobra_LB	Tobra	LB
rpoC_LVA	rpoC	LVA	-0.8961141635637095	2.054180337963503	3.3328847850562164	0.07909894990501874	0.23277690972048373	Tobra_LB	Tobra	LB
pgsA_ASV	pgsA	ASV	-5.3595831947043475	2.4119131291120244	3.4061960600948233	0.09541116406217288	0.272981941622328	Tobra_LB	Tobra	LB
gyrB_stop	gyrB	stop	-0.11032000536104022	16.550716456539305	3.0911009303888513	0.10217257043198176	0.2844263447160573	Tobra_LB	Tobra	LB
yjgQ_LAA	yjgQ	LAA	-0.6044155471749398	7.140927075347674	2.8531087825124812	0.1120552374565321	0.3037286699479686	Tobra_LB	Tobra	LB
fabV_stop	fabV	stop	0.8416896281938061	5.188458123142994	2.8583655393777	0.11504964801889804	0.30384907040888454	Tobra_LB	Tobra	LB
yjgQ_LVA	yjgQ	LVA	-0.846473791347651	7.472023658145377	2.7613078569145095	0.12052702341478876	0.3103570852930811	Tobra_LB	Tobra	LB
yqgF_stop	yqgF	stop	-1.1071783187408535	6.53883803246932	2.6226363055247908	0.1294245236813952	0.32513965705326114	Tobra_LB	Tobra	LB
fda_stop	fda	stop	-0.5020985371360583	8.792476689142852	2.3696961154497576	0.14764172470794323	0.36207375345043225	Tobra_LB	Tobra	LB
gyrA_ASV	gyrA	ASV	-1.146506585249646	5.776118800425053	2.2751046743581624	0.15443840052984537	0.36993384312962957	Tobra_LB	Tobra	LB
acnB_ASV	acnB	ASV	0.2833079264059211	10.23562567035625	2.165523932152246	0.1648749354373727	0.38595723522839515	Tobra_LB	Tobra	LB
fis_stop	fis	stop	0.24607055672247696	9.507814046332092	2.051829683539747	0.17557872542591116	0.3967400484629773	Tobra_LB	Tobra	LB
purB_stop	purB	stop	5.476911351035752	2.3271854222934074	2.1119717322322265	0.17805546871049188	0.3967400484629773	Tobra_LB	Tobra	LB
accA_LAA	accA	LAA	-1.0670335941217033	1.070988937281769	1.9411767683565815	0.18103672114330033	0.3967400484629773	Tobra_LB	Tobra	LB
purA_stop	purA	stop	0.0807434116335171	16.30097848585838	1.9307221588708865	0.18796751504936804	0.39984676424490234	Tobra_LB	Tobra	LB
rpoN_LVA	rpoN	LVA	-6.939974681120413	4.195206342072271	1.8500355141043172	0.19021836357281763	0.39984676424490234	Tobra_LB	Tobra	LB
lptE_ASV	lptE	ASV	0.6134725599119543	6.132776675994224	1.7187918319513587	0.21164978666005624	0.43599856051971586	Tobra_LB	Tobra	LB
lpdG_LAA	lpdG	LAA	-0.7726297498915503	1.7947149137215725	1.3830889130161035	0.2506236230071318	0.506161434700678	Tobra_LB	Tobra	LB
grpE_LVA	grpE	LVA	0.9148778557374105	5.122668427079388	1.3778599104229674	0.26158183789052064	0.5065512264861711	Tobra_LB	Tobra	LB
adk_stop	adk	stop	-0.18265131136204615	10.508556581556771	1.344618520639932	0.2670307805349125	0.5065512264861711	Tobra_LB	Tobra	LB
topA_stop	topA	stop	0.4684455346063683	6.868704255435715	1.3232723135873778	0.2707457756284376	0.5065512264861711	Tobra_LB	Tobra	LB
infB_LAA	infB	LAA	-0.498871362509764	2.721768133220718	1.2596003779375364	0.27354838496994194	0.5065512264861711	Tobra_LB	Tobra	LB
off-target_LAA	off-target	LAA	0.19888354584826162	10.1776338490214	1.2946494111455216	0.2756850192113249	0.5065512264861711	Tobra_LB	Tobra	LB
dnaG_ASV	dnaG	ASV	0.28834300117703626	8.091391388956861	1.2687614131720168	0.28032446514283255	0.5065512264861711	Tobra_LB	Tobra	LB
rne_LVA	rne	LVA	0.12651574978663568	11.261212992764804	1.1997299257342133	0.2932099698025982	0.5207004636149589	Tobra_LB	Tobra	LB
nrdA_LVA	nrdA	LVA	-5.602193331963835	3.035232807849173	1.1605169765045475	0.29986326580858763	0.5234901081065174	Tobra_LB	Tobra	LB
asd_LAA	asd	LAA	-0.07147150658780906	15.53390707291243	1.1030249239636691	0.3126935201781073	0.5265085027855381	Tobra_LB	Tobra	LB
fda_ASV	fda	ASV	0.3974956071325601	7.52550522563949	1.0863777756041937	0.31624478266890416	0.5265085027855381	Tobra_LB	Tobra	LB
yidC_ASV	yidC	ASV	-0.07098700808050075	11.971943729562772	1.0576383958264017	0.3224685891142749	0.5265085027855381	Tobra_LB	Tobra	LB
lysS_stop	lysS	stop	0.9338833185333637	5.098300967460123	1.0430412526529231	0.32592007184644234	0.5265085027855381	Tobra_LB	Tobra	LB
off-target_LVA	off-target	LVA	-0.20380401988557678	10.153474902020072	1.036586813555341	0.327150914352179	0.5265085027855381	Tobra_LB	Tobra	LB
etfA_stop	etfA	stop	-0.08428072295559445	14.24986402845059	0.9937504313272724	0.3369814626665004	0.5314369167319064	Tobra_LB	Tobra	LB
rpoB_LAA	rpoB	LAA	0.1486132253538112	11.441487787915252	0.9787189154740826	0.3405323932456876	0.5314369167319064	Tobra_LB	Tobra	LB
dnaG_stop	dnaG	stop	0.19950628110304783	9.553119323724747	0.9123153107918435	0.35688859345431356	0.531998031428705	Tobra_LB	Tobra	LB
off-target_ASV	off-target	ASV	0.20774761428833458	9.88429316549353	0.8945124106433714	0.3614687111708291	0.531998031428705	Tobra_LB	Tobra	LB
rpoN_ASV	rpoN	ASV	1.0436287940929476	4.599241075051489	0.8757441173703482	0.36500119779224427	0.531998031428705	Tobra_LB	Tobra	LB
topA_LVA	topA	LVA	-2.291800053963545	1.6885376768986307	0.8696343024312594	0.36658353309807157	0.531998031428705	Tobra_LB	Tobra	LB
lysS_ASV	lysS	ASV	0.5829170127553565	6.085187936669722	0.8595117977529528	0.37084016332863334	0.531998031428705	Tobra_LB	Tobra	LB
rne_ASV	rne	ASV	0.22684792857744582	10.375658776468082	0.8552540930336621	0.3718821190569589	0.531998031428705	Tobra_LB	Tobra	LB
purB_ASV	purB	ASV	0.23398767202574786	8.730866257300073	0.8332247803229028	0.3779254184984744	0.5332372343197652	Tobra_LB	Tobra	LB
dxs_ASV	dxs	ASV	1.5194436195239205	3.6010155194955775	0.7776812625955801	0.39001989377269985	0.5428655278187579	Tobra_LB	Tobra	LB
lptE_LAA	lptE	LAA	-0.17002361353884138	8.805195114273753	0.7509006968207442	0.40193554434437584	0.5519914808996095	Tobra_LB	Tobra	LB
gyrB_ASV	gyrB	ASV	-0.06732307649940412	15.893628210890126	0.7251682270511846	0.4098326939865514	0.555431151060721	Tobra_LB	Tobra	LB
rne_stop	rne	stop	0.15575292170821986	8.947687565717601	0.6582209720537188	0.4317622192732762	0.5775520595473694	Tobra_LB	Tobra	LB
yidC_stop	yidC	stop	-0.07343037499670746	12.027502677810686	0.5939229578797173	0.45465437182026613	0.6003769268908642	Tobra_LB	Tobra	LB
grpE_LAA	grpE	LAA	0.7189599637755009	3.719962655540977	0.43782418838804854	0.5175950046717993	0.6713342094219112	Tobra_LB	Tobra	LB
lptE_LVA	lptE	LVA	-0.24529990915919128	8.008743060896578	0.4383132677042321	0.5214246286772126	0.6713342094219112	Tobra_LB	Tobra	LB
accA_stop	accA	stop	0.11557487462268803	11.401562613312686	0.40431898989597925	0.5358767868751029	0.6814235684955012	Tobra_LB	Tobra	LB
acnB_stop	acnB	stop	-0.3107699966914555	7.531792651279223	0.36944431433055486	0.5537645332101171	0.6826245279790559	Tobra_LB	Tobra	LB
rpoN_LAA	rpoN	LAA	-1.2191035944772461	4.320224495141289	0.35972828023233305	0.5558902964548171	0.6826245279790559	Tobra_LB	Tobra	LB
lptE_stop	lptE	stop	-0.5911994196513783	4.894876514500065	0.36400302450819166	0.5567034985460262	0.6826245279790559	Tobra_LB	Tobra	LB
dnaQ_ASV	dnaQ	ASV	0.20036766311802837	8.447263477563697	0.34598881574106793	0.5664536606487793	0.6864085534920502	Tobra_LB	Tobra	LB
lpdG_LVA	lpdG	LVA	-0.5195332296751466	2.0818790975352877	0.2624148413926507	0.6133014545705531	0.7243460798588064	Tobra_LB	Tobra	LB
rne_LAA	rne	LAA	-0.12896233424662387	9.684081884334852	0.25996012708405336	0.6186745861789096	0.7243460798588064	Tobra_LB	Tobra	LB
nrdA_ASV	nrdA	ASV	0.42235403953687956	5.586206263932949	0.24267388775147172	0.6313857213937852	0.7243460798588064	Tobra_LB	Tobra	LB
mreD_LVA	mreD	LVA	-0.375132947932705	6.5091188606775265	0.24015816880787866	0.6322717208328761	0.7243460798588064	Tobra_LB	Tobra	LB
fdx1_ASV	fdx1	ASV	-0.13722539212496432	7.096357048822321	0.23343576484419754	0.6370181049622903	0.7243460798588064	Tobra_LB	Tobra	LB
asd_LVA	asd	LVA	-0.033332381860640505	15.521814668767504	0.22674435191093464	0.6418340921122505	0.7243460798588064	Tobra_LB	Tobra	LB
murB_ASV	murB	ASV	1.4593745449402937	1.3692179368473507	0.21900126046521814	0.6469887315243708	0.7243460798588064	Tobra_LB	Tobra	LB
infB_LVA	infB	LVA	0.5365417079336542	4.260207616562489	0.183550238141602	0.6746950969188958	0.7472429568026481	Tobra_LB	Tobra	LB
yjgQ_ASV	yjgQ	ASV	-0.19752649420035284	5.868109659892425	0.128105086733034	0.726150807272312	0.7956758845643418	Tobra_LB	Tobra	LB
dnaE_ASV	dnaE	ASV	-0.7436297425858382	2.31931101531203	0.08588265271785893	0.7729959573262646	0.8380903537326869	Tobra_LB	Tobra	LB
grpE_ASV	grpE	ASV	-0.13479448462693153	5.804062410431218	0.06329544566130263	0.8053115717284269	0.8640322071669582	Tobra_LB	Tobra	LB
gyrA_stop	gyrA	stop	-0.5201380472564567	2.8778751926436277	0.04168226633730363	0.8409921039494228	0.8930122340906242	Tobra_LB	Tobra	LB
mreD_ASV	mreD	ASV	0.0806828363382883	7.927982077054093	0.036311823583524014	0.8518118101827723	0.8952715964165872	Tobra_LB	Tobra	LB
kdtA_stop	kdtA	stop	0.26231562132200986	3.3713874218708684	0.02698089169600806	0.8714847877843017	0.9066962943614453	Tobra_LB	Tobra	LB
ribD_stop	ribD	stop	-1.8724311837704597	3.0295009558541413	0.011101036732893955	0.9188340466758211	0.9463990680760958	Tobra_LB	Tobra	LB
topA_LAA	topA	LAA	-0.10616312890813212	3.428737587324365	0.004792122191302612	0.9456505778762636	0.9643763318936154	Tobra_LB	Tobra	LB
nrdB_LVA	nrdB	LVA	0.016981133304959775	4.131166945548538	0.001368167023830849	0.9709603059451969	0.9804795246309341	Tobra_LB	Tobra	LB
COQ7_ASV	COQ7	ASV	5.125482406103868e-15	1.5869164826514128	0	1	1	Tobra_LB	Tobra	LB
nrdB_ASV	nrdB	ASV	0.4714128114812884	15.62031605359664	87.79258263348952	3.739673833938984e-7	3.8518640489571535e-5	TrpSul_LB	TrpSul	LB
fis_stop	fis	stop	-0.9928028252761193	9.507814046332092	30.38898128096092	9.920250130281488e-5	0.005108928817094967	TrpSul_LB	TrpSul	LB
asd_ASV	asd	ASV	-1.6758260377651168	4.806344079677097	17.603008981920233	9.560633755083907e-4	0.032824842559121416	TrpSul_LB	TrpSul	LB
asd_stop	asd	stop	-1.239900315068536	3.96394409881886	15.097912180337968	0.0013718874113570311	0.03532610084244355	TrpSul_LB	TrpSul	LB
rpoN_LAA	rpoN	LAA	3.2744652350385794	4.320224495141289	12.861035430012533	0.002021998242228772	0.041653163789912705	TrpSul_LB	TrpSul	LB
purA_LAA	purA	LAA	-1.0915232516460331	3.745962467654232	10.135079391007434	0.005444822733632667	0.06834728851784713	TrpSul_LB	TrpSul	LB
purA_LVA	purA	LVA	-1.2763787197977667	3.4566382916286136	9.672534064217635	0.005892530433708785	0.06834728851784713	TrpSul_LB	TrpSul	LB
lptE_LAA	lptE	LAA	0.6086731887056812	8.805195114273753	10.792925504127671	0.0059283815910387465	0.06834728851784713	TrpSul_LB	TrpSul	LB
gyrB_LAA	gyrB	LAA	-0.9282111089177082	4.315147376763308	10.512249047851308	0.005972093171462371	0.06834728851784713	TrpSul_LB	TrpSul	LB
rpoH_LAA	rpoH	LAA	-0.7383816573190926	5.2681894251577885	10.018611829459307	0.007493168980683561	0.07717964050104069	TrpSul_LB	TrpSul	LB
nrdB_stop	nrdB	stop	0.16938014111289534	15.688577369887295	7.81108427835875	0.015151856442027309	0.1418764739571648	TrpSul_LB	TrpSul	LB
rpoC_LVA	rpoC	LVA	-1.227545612581049	2.054180337963503	6.27471090234056	0.018651437098978183	0.15472710075730073	TrpSul_LB	TrpSul	LB
accA_LAA	accA	LAA	-2.243182247615704	1.070988937281769	6.492634949489043	0.020508516801872368	0.15472710075730073	TrpSul_LB	TrpSul	LB
rpoC_LAA	rpoC	LAA	-1.3131937085197232	2.39942632002995	5.98058375890057	0.021648098569302516	0.15472710075730073	TrpSul_LB	TrpSul	LB
nrdA_ASV	nrdA	ASV	-5.525773094471294	5.586206263932949	6.827205425299233	0.02306846921052667	0.15472710075730073	TrpSul_LB	TrpSul	LB
dxs_ASV	dxs	ASV	3.154575778461373	3.6010155194955775	6.1244731157709555	0.024035277787541862	0.15472710075730073	TrpSul_LB	TrpSul	LB
fdx1_ASV	fdx1	ASV	0.6285561862761706	7.096357048822321	6.173421421154103	0.02735966097582928	0.15781302677060274	TrpSul_LB	TrpSul	LB
rpoH_LVA	rpoH	LVA	-0.7537149936013052	4.835307194979528	6.117860224371789	0.02757897555214417	0.15781302677060274	TrpSul_LB	TrpSul	LB
parC_ASV	parC	ASV	-0.7537256882291584	6.396856479387453	5.745419798917382	0.03229696940444101	0.1750835709819697	TrpSul_LB	TrpSul	LB
gyrA_ASV	gyrA	ASV	-1.903688738041411	5.776118800425053	5.479691008170666	0.03511658678687219	0.1795957337580884	TrpSul_LB	TrpSul	LB
grpE_ASV	grpE	ASV	-1.431577520786889	5.804062410431218	5.430638767225081	0.036616605911843264	0.1795957337580884	TrpSul_LB	TrpSul	LB
accA_ASV	accA	ASV	0.16618041669470293	12.611724896220503	4.778644658195346	0.04766199986947076	0.223144817570704	TrpSul_LB	TrpSul	LB
etfA_LAA	etfA	LAA	-1.1383927385741313	2.167801607942922	4.120257424764739	0.05271874997482155	0.23608831510463565	TrpSul_LB	TrpSul	LB
infB_stop	infB	stop	0.10375117241329451	14.954280965899729	4.285581663604939	0.05886461353359617	0.25262729974835024	TrpSul_LB	TrpSul	LB
grpE_LVA	grpE	LVA	1.3619675785380478	5.122668427079388	3.799746059010056	0.07323227212491404	0.30171696115464586	TrpSul_LB	TrpSul	LB
pgsA_ASV	pgsA	ASV	-4.276328851663848	2.4119131291120244	3.43832340807637	0.09407088944110946	0.3726654466320875	TrpSul_LB	TrpSul	LB
gyrB_LVA	gyrB	LVA	-0.6695947192621438	3.8484516329928473	3.0692328383185408	0.09896843266842868	0.3775462431425242	TrpSul_LB	TrpSul	LB
rne_stop	rne	stop	0.3202052939532988	8.947687565717601	2.8906662877721967	0.11282803389443627	0.415045981825962	TrpSul_LB	TrpSul	LB
rpoH_ASV	rpoH	ASV	0.12325207624069855	17.116386165234896	2.59164234581198	0.13137892639725837	0.4666217041006073	TrpSul_LB	TrpSul	LB
infB_LAA	infB	LAA	-0.6613553588401306	2.721768133220718	2.3401887214850543	0.1399980784979367	0.4795910598334182	TrpSul_LB	TrpSul	LB
yidC_stop	yidC	stop	-0.14741495829038612	12.027502677810686	2.405396628878507	0.14486000728613493	0.4795910598334182	TrpSul_LB	TrpSul	LB
kdtA_stop	kdtA	stop	-7.2599792416979	3.3713874218708684	2.2872286323520097	0.1489991642200911	0.4795910598334182	TrpSul_LB	TrpSul	LB
dnaG_stop	dnaG	stop	-0.2906226298088565	9.553119323724747	1.9188700706612185	0.18924107443095942	0.5670643109427623	TrpSul_LB	TrpSul	LB
lptE_LVA	lptE	LVA	0.47768006357392157	8.008743060896578	1.9375367410514874	0.19115517047821562	0.5670643109427623	TrpSul_LB	TrpSul	LB
lpdG_ASV	lpdG	ASV	0.09960418637512873	13.616949621556513	1.8771707598953202	0.19380284891066193	0.5670643109427623	TrpSul_LB	TrpSul	LB
yjgQ_LAA	yjgQ	LAA	-0.4569887959412372	7.140927075347674	1.7911024159458488	0.20090292680885752	0.5670643109427623	TrpSul_LB	TrpSul	LB
ribD_stop	ribD	stop	6.846452202141831	3.0295009558541413	1.9046464942006036	0.20704126732497585	0.5670643109427623	TrpSul_LB	TrpSul	LB
infB_LVA	infB	LVA	1.3710104155210818	4.260207616562489	1.7285065480839539	0.20920819238665014	0.5670643109427623	TrpSul_LB	TrpSul	LB
rpoD_stop	rpoD	stop	0.09210734086955284	13.366259586312445	1.6804864535035657	0.21735074838208543	0.5740288995731999	TrpSul_LB	TrpSul	LB
etfA_stop	etfA	stop	0.10699880725877679	14.24986402845059	1.6039958056034356	0.22751148409796237	0.5819605933143431	TrpSul_LB	TrpSul	LB
rho_stop	rho	stop	0.10323675997726868	13.104580845522579	1.5740856282345836	0.23165421675619483	0.5819605933143431	TrpSul_LB	TrpSul	LB
gyrB_stop	gyrB	stop	0.07658586094645738	16.550716456539305	1.4904554088210662	0.24377902037744106	0.5978390261637245	TrpSul_LB	TrpSul	LB
dnaG_ASV	dnaG	ASV	0.29596736717381716	8.091391388956861	1.396796126777151	0.25838879894705963	0.6014277911243759	TrpSul_LB	TrpSul	LB
cysS_ASV	cysS	ASV	-6.0816976806242	1.6886896071518873	1.4256526863930434	0.2598838860007657	0.6014277911243759	TrpSul_LB	TrpSul	LB
nrdA_LVA	nrdA	LVA	-5.820580549553136	3.035232807849173	1.363421146775209	0.2627597145689021	0.6014277911243759	TrpSul_LB	TrpSul	LB
lpdG_LAA	lpdG	LAA	-0.6895790082578063	1.7947149137215725	1.2677218166716588	0.2708583984571353	0.6054826374368355	TrpSul_LB	TrpSul	LB
rpoN_LVA	rpoN	LVA	1.441635256887389	4.195206342072271	1.2589317821259893	0.276288193781857	0.6054826374368355	TrpSul_LB	TrpSul	LB
gyrA_stop	gyrA	stop	-7.131676062515118	2.8778751926436277	1.1820536628038347	0.2942325609064726	0.6313740369451392	TrpSul_LB	TrpSul	LB
rpoB_LAA	rpoB	LAA	0.15596485856684422	11.441487787915252	1.083784986712681	0.3167855378924246	0.6601200372281933	TrpSul_LB	TrpSul	LB
yjgQ_LVA	yjgQ	LVA	-0.48349359226723165	7.472023658145377	1.0262065203787702	0.3295711200585709	0.6601200372281933	TrpSul_LB	TrpSul	LB
murB_ASV	murB	ASV	2.5169389543047727	1.3692179368473507	1.0138652042110028	0.33102979485959894	0.6601200372281933	TrpSul_LB	TrpSul	LB
purA_stop	purA	stop	0.05838470307322066	16.30097848585838	1.0097323297304501	0.33326448481423354	0.6601200372281933	TrpSul_LB	TrpSul	LB
gyrB_ASV	gyrB	ASV	0.07680300952737482	15.893628210890126	0.9442524584238696	0.3488814182340343	0.6637524801913256	TrpSul_LB	TrpSul	LB
lpdG_stop	lpdG	stop	0.052975279654376074	13.37186445861654	0.9164368720707727	0.35583908587373747	0.6637524801913256	TrpSul_LB	TrpSul	LB
infB_ASV	infB	ASV	0.052907839337559284	14.702926336798358	0.9005834869051995	0.3598961053223314	0.6637524801913256	TrpSul_LB	TrpSul	LB
topA_LVA	topA	LVA	-2.106841378881766	1.6885376768986307	0.8895089879417704	0.361321663477308	0.6637524801913256	TrpSul_LB	TrpSul	LB
purA_ASV	purA	ASV	0.05748444578807602	15.132499380920956	0.8722493329571566	0.3673193336981122	0.6637524801913256	TrpSul_LB	TrpSul	LB
etfA_ASV	etfA	ASV	0.07815176031730023	14.385767684506977	0.8248137707359705	0.380268112695507	0.6753037173730555	TrpSul_LB	TrpSul	LB
yqgF_stop	yqgF	stop	0.4734311038825166	6.53883803246932	0.7782549752871205	0.393749741450936	0.676082314713563	TrpSul_LB	TrpSul	LB
off-target_LAA	off-target	LAA	0.15274943078902434	10.1776338490214	0.7776669383032342	0.39383435808557066	0.676082314713563	TrpSul_LB	TrpSul	LB
COQ7_ASV	COQ7	ASV	5.935599603074737	1.5869164826514128	0.7173285095398768	0.4105577651990322	0.6837123619664205	TrpSul_LB	TrpSul	LB
rpoC_stop	rpoC	stop	0.0528650794184456	14.783486423837175	0.708504756848384	0.41512317768300866	0.6837123619664205	TrpSul_LB	TrpSul	LB
etfA_LVA	etfA	LVA	-0.43029179333844786	1.9340610506547111	0.664709254238161	0.42365893672556554	0.6837123619664205	TrpSul_LB	TrpSul	LB
fda_stop	fda	stop	-0.2595488631559243	8.792476689142852	0.678790205535178	0.4248309821927273	0.6837123619664205	TrpSul_LB	TrpSul	LB
lysS_stop	lysS	stop	0.7211930392257513	5.098300967460123	0.6417007581691023	0.43762735462001123	0.6934710388594024	TrpSul_LB	TrpSul	LB
asd_LAA	asd	LAA	-0.05354088137638659	15.53390707291243	0.6192369165020704	0.44540919562790193	0.6943607631912332	TrpSul_LB	TrpSul	LB
rpoH_stop	rpoH	stop	0.05480540271728927	17.296612456086283	0.6019965466671922	0.4516715644059478	0.6943607631912332	TrpSul_LB	TrpSul	LB
off-target_ASV	off-target	ASV	-0.16391836294049728	9.88429316549353	0.5543673456996923	0.46975624233077373	0.7115425435304367	TrpSul_LB	TrpSul	LB
nrdB_LAA	nrdB	LAA	-0.23381526977141073	3.8427584199417995	0.5276804267371475	0.4781346995983966	0.7137373051976065	TrpSul_LB	TrpSul	LB
lpdG_LVA	lpdG	LVA	-0.6291787548755837	2.0818790975352877	0.4143940168037304	0.52605169242279	0.7536183140887319	TrpSul_LB	TrpSul	LB
yidC_ASV	yidC	ASV	-0.04449924727230886	11.971943729562772	0.4189714247447905	0.5286906401419604	0.7536183140887319	TrpSul_LB	TrpSul	LB
topA_stop	topA	stop	0.264216418401515	6.868704255435715	0.4183810903138426	0.5290119090769583	0.7536183140887319	TrpSul_LB	TrpSul	LB
topA_ASV	topA	ASV	0.09541364302779336	10.42589013782137	0.4078720203407446	0.5341178342570624	0.7536183140887319	TrpSul_LB	TrpSul	LB
yjgQ_ASV	yjgQ	ASV	-0.3272147127164555	5.868109659892425	0.37321134007143236	0.5517941128659878	0.763221290976403	TrpSul_LB	TrpSul	LB
dnaE_ASV	dnaE	ASV	-1.6928123223855955	2.31931101531203	0.3611273015852825	0.5557436584779634	0.763221290976403	TrpSul_LB	TrpSul	LB
asd_LVA	asd	LVA	-0.034044522409942095	15.521814668767504	0.23660827441316007	0.6347459855847288	0.8495540640227749	TrpSul_LB	TrpSul	LB
lysS_ASV	lysS	ASV	-0.3341056321704343	6.085187936669722	0.23617865792975412	0.6351035235898415	0.8495540640227749	TrpSul_LB	TrpSul	LB
lptE_stop	lptE	stop	-0.3941561745262008	4.894876514500065	0.1870860812461966	0.6724632935656172	0.8879964004776739	TrpSul_LB	TrpSul	LB
mreD_LAA	mreD	LAA	0.13399302062870636	7.4382610202178805	0.16881010995156226	0.6878561599912429	0.8968251199885826	TrpSul_LB	TrpSul	LB
lptE_ASV	lptE	ASV	0.1759697852707781	6.132776675994224	0.13693871502965937	0.7170678524986416	0.9104118345627054	TrpSul_LB	TrpSul	LB
fda_ASV	fda	ASV	0.1375621774991725	7.52550522563949	0.13054160657513575	0.7236670053875902	0.9104118345627054	TrpSul_LB	TrpSul	LB
adk_stop	adk	stop	0.05407372814380875	10.508556581556771	0.12032547156354215	0.734220312814784	0.9104118345627054	TrpSul_LB	TrpSul	LB
mreD_LVA	mreD	LVA	0.2395736891330058	6.5091188606775265	0.11965474922480884	0.734952117050653	0.9104118345627054	TrpSul_LB	TrpSul	LB
acnB_ASV	acnB	ASV	0.06440284632325916	10.23562567035625	0.1126668227559061	0.7424717874103616	0.9104118345627054	TrpSul_LB	TrpSul	LB
accA_stop	accA	stop	0.054805125600227225	11.401562613312686	0.09132514222897642	0.7672691964438865	0.9164976381258558	TrpSul_LB	TrpSul	LB
purB_ASV	purB	ASV	-0.07585646062292281	8.730866257300073	0.08785484437054622	0.7715948073514511	0.9164976381258558	TrpSul_LB	TrpSul	LB
rpoN_ASV	rpoN	ASV	0.3508805710646141	4.599241075051489	0.08555816330712039	0.7741290729800918	0.9164976381258558	TrpSul_LB	TrpSul	LB
rpoC_ASV	rpoC	ASV	-0.018389360781531423	13.785883499309696	0.07723991633737394	0.7854344401315472	0.9193153106085155	TrpSul_LB	TrpSul	LB
acnB_stop	acnB	stop	-0.12914308179897635	7.531792651279223	0.06917401883673172	0.7966603133992454	0.9219776660687895	TrpSul_LB	TrpSul	LB
adk_ASV	adk	ASV	0.029118660409506517	12.672710357521897	0.06123739276454935	0.8084075327423241	0.9251775096939931	TrpSul_LB	TrpSul	LB
rne_LVA	rne	LVA	0.023793172001912683	11.261212992764804	0.04269854761906361	0.8394880728552352	0.9421096490162832	TrpSul_LB	TrpSul	LB
fabV_stop	fabV	stop	-0.1113810786364424	5.188458123142994	0.041647989144820076	0.8414959971795928	0.9421096490162832	TrpSul_LB	TrpSul	LB
off-target_stop	off-target	stop	0.03649017029849391	7.645592493506477	0.019289596113547077	0.8916647948871519	0.9681824487480122	TrpSul_LB	TrpSul	LB
dnaQ_ASV	dnaQ	ASV	-0.04248264358461433	8.447263477563697	0.01573208295312685	0.902100533163549	0.9681824487480122	TrpSul_LB	TrpSul	LB
grpE_LAA	grpE	LAA	0.14142498712842058	3.719962655540977	0.015460115291547154	0.9025964263329063	0.9681824487480122	TrpSul_LB	TrpSul	LB
rne_ASV	rne	ASV	-0.028529917303482387	10.375658776468082	0.013496953822767277	0.9092843370013359	0.9681824487480122	TrpSul_LB	TrpSul	LB
purB_stop	purB	stop	0.9114800079186497	2.3271854222934074	0.012938149061224887	0.9117834711510406	0.9681824487480122	TrpSul_LB	TrpSul	LB
fabV_ASV	fabV	ASV	-0.018998875348497625	8.244088465583076	0.0052652155123320225	0.9432572055980661	0.9817069555808186	TrpSul_LB	TrpSul	LB
nrdB_LVA	nrdB	LVA	-0.029305829014301912	4.131166945548538	0.004413766938959381	0.9478693901034936	0.9817069555808186	TrpSul_LB	TrpSul	LB
topA_LAA	topA	LAA	0.07938383548442503	3.428737587324365	0.003161746113023885	0.9558409592866661	0.9817069555808186	TrpSul_LB	TrpSul	LB
rne_LAA	rne	LAA	-0.011867844408462083	9.684081884334852	0.002279453968470251	0.9626446845986667	0.9817069555808186	TrpSul_LB	TrpSul	LB
mreD_ASV	mreD	ASV	-0.00515888256798827	7.927982077054093	1.5510448675157436e-4	0.9902521210780608	0.9983472753387059	TrpSul_LB	TrpSul	LB
off-target_LVA	off-target	LVA	4.168310966446331e-4	10.153474902020072	4.458327558810486e-6	0.9983472753387059	0.9983472753387059	TrpSul_LB	TrpSul	LB
